# Supplementary material for: The tiger beetles (Coleoptera, Carabidae, Cicindelinae) of Israel and adjacent lands
Source: Zookeys. 2016 Apr 8;(578):115–60. doi: 10.3897/zookeys.578.7383 (PMC4829963; doi:10.3897/zookeys.578.7383)
Supplement: XML Treatment for Cephalota (Taenidia) zarudniana vartianorum [file zookeys.578.7383-treatment4.xml]

<!DOCTYPE tp:taxon-treatment
  PUBLIC "-//TaxonX//DTD Taxonomic Treatment Publishing DTD v0 20100105//EN" "tax-treatment-NSO.dtd">
<tp:taxon-treatment xmlns:tp="http://www.plazi.org/taxpub"><tp:treatment-meta><kwd-group><label>Taxon classification</label><kwd><named-content content-type="kingdom">Animalia</named-content></kwd><kwd><named-content content-type="order">Coleoptera</named-content></kwd><kwd><named-content content-type="family">Carabidae</named-content></kwd></kwd-group><mixed-citation publication-type="journal"><person-group><name><surname>Matalin</surname><given-names>Andrey V.</given-names></name><name><surname>Chikatunov</surname><given-names>Vladimir I.</given-names></name></person-group><article-title>The tiger beetles (<tp:taxon-name><tp:taxon-name-part taxon-name-part-type="order">Coleoptera</tp:taxon-name-part></tp:taxon-name>, <tp:taxon-name><tp:taxon-name-part taxon-name-part-type="family">Carabidae</tp:taxon-name-part></tp:taxon-name>, <tp:taxon-name><tp:taxon-name-part taxon-name-part-type="subfamily">Cicindelinae</tp:taxon-name-part></tp:taxon-name>) of Israel and adjacent lands</article-title><source>Zookeys</source><day>8</day><month>4</month><year>2016</year><volume>2016</volume><issue>578</issue><fpage>115</fpage><lpage>160</lpage><pub-id pub-id-type="doi">10.3897/zookeys.578.7383</pub-id></mixed-citation></tp:treatment-meta><tp:nomenclature><tp:taxon-name>
                        <tp:taxon-name-part taxon-name-part-type="genus">Cephalota</tp:taxon-name-part>
                          (<tp:taxon-name-part taxon-name-part-type="subgenus">Taenidia</tp:taxon-name-part>)
                          <tp:taxon-name-part taxon-name-part-type="species">zarudniana</tp:taxon-name-part>
                          <tp:taxon-name-part taxon-name-part-type="subspecies">vartianorum</tp:taxon-name-part>
                          </tp:taxon-name><tp:taxon-authority>(Mandl, 1967)</tp:taxon-authority></tp:nomenclature><tp:treatment-sec sec-type="General distribution"><title>General distribution.</title><p>
              <bold>Asia</bold> Israel, Syria, Iran, Iraq.</p></tp:treatment-sec><tp:treatment-sec sec-type="References"><title>References.</title><p>
              <bold>Israel</bold> – <xref ref-type="bibr" rid="B48">Naviaux 1983</xref>: 78; <xref ref-type="bibr" rid="B64">Valdenberg 1983</xref>: 43 (as <italic><tp:taxon-name><tp:taxon-name-part taxon-name-part-type="genus">Cicindela</tp:taxon-name-part> <tp:taxon-name-part taxon-name-part-type="species">jarudniana</tp:taxon-name-part> <tp:taxon-name-part taxon-name-part-type="subspecies">vartinorum</tp:taxon-name-part></tp:taxon-name></italic>), 45 (as <italic><tp:taxon-name><tp:taxon-name-part taxon-name-part-type="genus">Cicindela</tp:taxon-name-part> <tp:taxon-name-part taxon-name-part-type="species">jorudniana</tp:taxon-name-part></tp:taxon-name></italic>), <xref ref-type="bibr" rid="B65">1985</xref>: 37 (as <italic><tp:taxon-name><tp:taxon-name-part taxon-name-part-type="genus">Cicindela</tp:taxon-name-part> <tp:taxon-name-part taxon-name-part-type="species">jarudniana</tp:taxon-name-part></tp:taxon-name></italic>); <xref ref-type="bibr" rid="B49">Nussbaum 1987</xref>: 9, 13 (as <italic><tp:taxon-name><tp:taxon-name-part taxon-name-part-type="genus">Cicindela</tp:taxon-name-part> <tp:taxon-name-part taxon-name-part-type="species">jarudniana</tp:taxon-name-part></tp:taxon-name></italic>); <xref ref-type="bibr" rid="B70">Wiesner 1992</xref>: 177; <xref ref-type="bibr" rid="B53">Puchkov and Matalin 2003</xref>: 103; <xref ref-type="bibr" rid="B22">Chikatunov et al. 2006</xref>: 293 (as <italic><tp:taxon-name><tp:taxon-name-part taxon-name-part-type="genus">Cephalota</tp:taxon-name-part> <tp:taxon-name-part taxon-name-part-type="species">deserticola</tp:taxon-name-part></tp:taxon-name></italic>); <xref ref-type="bibr" rid="B52">Ptashkovsky 2009</xref>: 8-9 (as <italic><tp:taxon-name><tp:taxon-name-part taxon-name-part-type="genus">Cephalota</tp:taxon-name-part> <tp:taxon-name-part taxon-name-part-type="species">deserticola</tp:taxon-name-part></tp:taxon-name></italic>).</p></tp:treatment-sec><tp:treatment-sec sec-type="Distribution"><title>Distribution</title><p>(Fig. <xref ref-type="fig" rid="F4">4</xref>). <bold>Israel (including State of Palestine), Dead Sea Area</bold>: <italic>Yeriho</italic>, <named-content xmlns:xlink="http://www.w3.org/1999/xlink" content-type="date" xlink:type="simple">24.IV.1927</named-content>, leg. O. Theodor 1♂; ‘<italic>Enot Zuqim</italic>, <named-content xmlns:xlink="http://www.w3.org/1999/xlink" content-type="date" xlink:type="simple">1.II.1994</named-content>, and <named-content xmlns:xlink="http://www.w3.org/1999/xlink" content-type="date" xlink:type="simple">13.III.1994</named-content>, leg. V. Chikatunov 1♂ 2♀♀; <italic>Qalya</italic>, <named-content xmlns:xlink="http://www.w3.org/1999/xlink" content-type="date" xlink:type="simple">6.V.1980</named-content>, leg. A. Valdenberg 2♂♂ 3♀♀; <italic>Ne`ot HaKikkar</italic>, <named-content xmlns:xlink="http://www.w3.org/1999/xlink" content-type="date" xlink:type="simple">7.V.1980</named-content>, leg. A. Valdenberg 4♂♂; <named-content xmlns:xlink="http://www.w3.org/1999/xlink" content-type="date" xlink:type="simple">28.IV.1984</named-content>, leg. E. Shney-Dor 2♀♀; <named-content xmlns:xlink="http://www.w3.org/1999/xlink" content-type="date" xlink:type="simple">19.IV.1999</named-content>, leg. I. Yarom &amp; V. Kravchenko 1♂1♀ (all <named-content xmlns:xlink="http://www.w3.org/1999/xlink" content-type="dwc:institutional_code" xlink:type="simple">TAU</named-content>), <named-content xmlns:xlink="http://www.w3.org/1999/xlink" content-type="date" xlink:type="simple">7.V.1980</named-content>, leg. R. Naviaux <named-content xmlns:xlink="http://www.w3.org/1999/xlink" content-type="date" xlink:type="simple">1♀; V.1990</named-content>, leg. Orbach 1♂1♀ (both <abbrev xmlns:xlink="http://www.w3.org/1999/xlink" content-type="institution" xlink:title="collection of Jürgen Wiesner Wolfsburg, Germany" xlink:type="simple">cJW</abbrev>).</p><fig id="F4" position="float" orientation="portrait"><label>Figure 4.</label><caption><p>Distribution of <italic><tp:taxon-name><tp:taxon-name-part taxon-name-part-type="genus">Cephalota</tp:taxon-name-part> <tp:taxon-name-part taxon-name-part-type="species">zarudniana</tp:taxon-name-part> <tp:taxon-name-part taxon-name-part-type="subspecies">vartianorum</tp:taxon-name-part></tp:taxon-name></italic> (orange triangles), <italic><tp:taxon-name><tp:taxon-name-part taxon-name-part-type="genus">Cicindela</tp:taxon-name-part> <tp:taxon-name-part taxon-name-part-type="species">javeti</tp:taxon-name-part> <tp:taxon-name-part taxon-name-part-type="subspecies">azari</tp:taxon-name-part></tp:taxon-name></italic> (red circles) and <italic><tp:taxon-name><tp:taxon-name-part taxon-name-part-type="genus">Cylindera</tp:taxon-name-part> <tp:taxon-name-part taxon-name-part-type="species">contorta</tp:taxon-name-part> <tp:taxon-name-part taxon-name-part-type="subspecies">valdenbergi</tp:taxon-name-part></tp:taxon-name></italic> (blue rhombs) in Israel, Palestine and border areas of Lebanon (open symbols records before year 1949, half-solid symbols – records between years 1950–1999; map source Eric Gaba Wikimedia Commons user: Sting and Wikimedia Commons user: NordNordWest, URL <ext-link xmlns:xlink="http://www.w3.org/1999/xlink" xlink:type="simple" ext-link-type="uri" xlink:href="https://upload.wikimedia.org/wikipedia/commons/7/7c/Israel_relief_location_map.jpg">https://upload.wikimedia.org/wikipedia/commons/7/7c/Israel_relief_location_map.jpg</ext-link>).</p></caption><graphic xmlns:xlink="http://www.w3.org/1999/xlink" xlink:href="zookeys-578-115-g004.jpg" position="float" orientation="portrait" xlink:type="simple" id="oo_84320.jpg"/></fig></tp:treatment-sec><tp:treatment-sec sec-type="Comments"><title>Comments.</title><p>References to <italic><tp:taxon-name><tp:taxon-name-part taxon-name-part-type="genus">Cephalota</tp:taxon-name-part> <tp:taxon-name-part taxon-name-part-type="species">zarudniana</tp:taxon-name-part> <tp:taxon-name-part taxon-name-part-type="subspecies">vartianorum</tp:taxon-name-part></tp:taxon-name></italic> (Mandl, 1967) as <italic><tp:taxon-name><tp:taxon-name-part taxon-name-part-type="genus">Cephalota</tp:taxon-name-part> <tp:taxon-name-part taxon-name-part-type="species">deserticola</tp:taxon-name-part></tp:taxon-name></italic> (Faldermann, 1836) (<xref ref-type="bibr" rid="B22">Chikatunov et al. 2006</xref>; <xref ref-type="bibr" rid="B52">Ptashkovsky 2009</xref>) were based on two mis-identified males from Qalya by K. Mandl. According to <xref ref-type="bibr" rid="B30">Franzen and Wiesner (1998)</xref> <italic><tp:taxon-name><tp:taxon-name-part taxon-name-part-type="genus">Cephalota</tp:taxon-name-part> <tp:taxon-name-part taxon-name-part-type="species">deserticola</tp:taxon-name-part></tp:taxon-name></italic> is distributed in the western part of Central Asia, as well as in Iran, Azerbaijan, Armenia and north-eastern Turkey.</p></tp:treatment-sec><ref-list><ref id="B48"><mixed-citation xmlns:xlink="http://www.w3.org/1999/xlink" xlink:type="simple">
          <person-group><name name-style="western"><surname>Naviaux</surname><given-names>R</given-names></name></person-group> (<year>1983</year>) <article-title><tp:taxon-name><tp:taxon-name-part taxon-name-part-type="order">Coleoptera</tp:taxon-name-part></tp:taxon-name>, <tp:taxon-name><tp:taxon-name-part taxon-name-part-type="genus">Cicindelidae</tp:taxon-name-part></tp:taxon-name>. Une approche de la faune d’Iran.</article-title> <source>Revue Scientifique du Bourbonnais,</source> <volume>1983</volume>: <fpage>73</fpage>–<lpage>97</lpage>.</mixed-citation></ref><ref id="B64"><mixed-citation xmlns:xlink="http://www.w3.org/1999/xlink" xlink:type="simple">
          <person-group><name name-style="western"><surname>Valdenberg</surname><given-names>A</given-names></name></person-group> (<year>1983</year>) <article-title>A key to the species of <tp:taxon-name><tp:taxon-name-part taxon-name-part-type="genus">Cicindelidae</tp:taxon-name-part></tp:taxon-name> of Israel and the Sinai.</article-title> <source>Shappirit (Journal of the Israel Entomology Center)</source> <volume>1</volume>: <fpage>38</fpage>–<lpage>48</lpage>. <comment>[In Hebrew]</comment></mixed-citation></ref><ref id="B65"><mixed-citation xmlns:xlink="http://www.w3.org/1999/xlink" xlink:type="simple">
          <person-group><name name-style="western"><surname>Valdenberg</surname><given-names>A</given-names></name></person-group> (<year>1985</year>) <article-title>Species of <tp:taxon-name><tp:taxon-name-part taxon-name-part-type="genus">Cicindelidae</tp:taxon-name-part></tp:taxon-name> from Israel and Sinai.</article-title> <source>Shappirit (Journal of the Israel Entomology Center)</source> <volume>2–3</volume>: <fpage>28</fpage>–<lpage>44</lpage>. <comment>[In Hebrew]</comment></mixed-citation></ref><ref id="B49"><mixed-citation xmlns:xlink="http://www.w3.org/1999/xlink" xlink:type="simple">
          <person-group><name name-style="western"><surname>Nussbaum</surname><given-names>Y</given-names></name></person-group> (<year>1987</year>) <article-title>Tiger beetles from Israel and Sinai (<tp:taxon-name><tp:taxon-name-part taxon-name-part-type="order">Coleoptera</tp:taxon-name-part></tp:taxon-name>: <tp:taxon-name><tp:taxon-name-part taxon-name-part-type="genus">Cicindelidae</tp:taxon-name-part></tp:taxon-name>).</article-title> <source>Yes Quarterly</source> <volume>4</volume>(<issue>1</issue>): <fpage>7</fpage>–<lpage>15</lpage>.</mixed-citation></ref><ref id="B70"><mixed-citation xmlns:xlink="http://www.w3.org/1999/xlink" xlink:type="simple">
          <person-group><name name-style="western"><surname>Wiesner</surname><given-names>J</given-names></name></person-group> (<year>1992</year>) <source>Checklist of the tiger beetles of the world.</source> <publisher-name>Erna Bauer Verlag</publisher-name>, <publisher-loc>Keltern</publisher-loc>, <size units="page">364 pp</size>.</mixed-citation></ref><ref id="B53"><mixed-citation xmlns:xlink="http://www.w3.org/1999/xlink" xlink:type="simple">
          <person-group><name name-style="western"><surname>Puchkov</surname><given-names>AV</given-names></name><name name-style="western"><surname>Matalin</surname><given-names>AV</given-names></name></person-group> (<year>2003</year>) <chapter-title>Subfamily <tp:taxon-name><tp:taxon-name-part taxon-name-part-type="subfamily">Cicindelinae</tp:taxon-name-part></tp:taxon-name> Latreille, 1802.</chapter-title> In: <person-group><name name-style="western"><surname>Löbl</surname><given-names>I</given-names></name><name name-style="western"><surname>Smetana</surname><given-names>A</given-names></name></person-group> (<role>Eds</role>) <source>Catalogue of Palaearctic <tp:taxon-name><tp:taxon-name-part taxon-name-part-type="order">Coleoptera</tp:taxon-name-part></tp:taxon-name>. 1. <tp:taxon-name><tp:taxon-name-part taxon-name-part-type="suborder">Archostemata</tp:taxon-name-part></tp:taxon-name> – <tp:taxon-name><tp:taxon-name-part taxon-name-part-type="suborder">Myxophaga</tp:taxon-name-part></tp:taxon-name> – <tp:taxon-name><tp:taxon-name-part taxon-name-part-type="suborder">Adephaga</tp:taxon-name-part></tp:taxon-name></source>. <publisher-name>Appolo Book</publisher-name>, <publisher-loc>Stenstrup</publisher-loc>, <fpage>99</fpage>–<lpage>118</lpage>.</mixed-citation></ref><ref id="B22"><mixed-citation xmlns:xlink="http://www.w3.org/1999/xlink" xlink:type="simple">
          <person-group><name name-style="western"><surname>Chikatunov</surname><given-names>V</given-names></name><name name-style="western"><surname>Kravchenko</surname><given-names>V</given-names></name><name name-style="western"><surname>Müller</surname><given-names>G</given-names></name></person-group> (<year>2006</year>) <article-title><tp:taxon-name><tp:taxon-name-part taxon-name-part-type="family">Carabidae</tp:taxon-name-part></tp:taxon-name> (<tp:taxon-name><tp:taxon-name-part taxon-name-part-type="order">Coleoptera</tp:taxon-name-part></tp:taxon-name>) collected in the Israeli light trap survey and their association with the major phyto-geographical zones of Israel Esperiana.</article-title> <source>Buchreiche zur Entomologie</source> <volume>12</volume>: <fpage>289</fpage>–<lpage>297</lpage>.</mixed-citation></ref><ref id="B52"><mixed-citation xmlns:xlink="http://www.w3.org/1999/xlink" xlink:type="simple">
          <person-group><name name-style="western"><surname>Ptashkovsky</surname><given-names>Yu</given-names></name></person-group> (<year>2009</year>) <source>The Beetles of Israel</source>. <comment>Private publishing</comment>, <size units="page">195 pp</size>. <comment>[In Russian]</comment></mixed-citation></ref><ref id="B30"><mixed-citation xmlns:xlink="http://www.w3.org/1999/xlink" xlink:type="simple">
          <person-group><name name-style="western"><surname>Franzen</surname><given-names>M</given-names></name><name name-style="western"><surname>Wiesner</surname><given-names>J</given-names></name></person-group> (<year>1998</year>) <article-title>Erstnachweis von <tp:taxon-name><tp:taxon-name-part taxon-name-part-type="genus">Cephalota</tp:taxon-name-part> (<tp:taxon-name-part taxon-name-part-type="subgenus">Taenidia</tp:taxon-name-part>) <tp:taxon-name-part taxon-name-part-type="species">deserticola</tp:taxon-name-part></tp:taxon-name> (Faldermann, 1836) für die Türkei (<italic><tp:taxon-name><tp:taxon-name-part taxon-name-part-type="order">Coleoptera</tp:taxon-name-part></tp:taxon-name></italic>, <italic><tp:taxon-name><tp:taxon-name-part taxon-name-part-type="genus">Cicindelidae</tp:taxon-name-part></tp:taxon-name></italic>), 49. Beitrag zur Kenntnis der <italic><tp:taxon-name><tp:taxon-name-part taxon-name-part-type="genus">Cicindelidae</tp:taxon-name-part></tp:taxon-name></italic>.</article-title> <source>Nachrichtenblatt der Bayerischen Entomologen</source> <volume>47</volume>(<issue>3/4</issue>): <fpage>88</fpage>–<lpage>91</lpage>.</mixed-citation></ref></ref-list></tp:taxon-treatment>
