# Supplementary material for: The tiger beetles (Coleoptera, Carabidae, Cicindelinae) of Israel and adjacent lands
Source: Zookeys. 2016 Apr 8;(578):115–60. doi: 10.3897/zookeys.578.7383 (PMC4829963; doi:10.3897/zookeys.578.7383)
Supplement: XML Treatment for Cephalota (Taenidia) littorea littorea [file zookeys.578.7383-treatment5.xml]

<!DOCTYPE tp:taxon-treatment
  PUBLIC "-//TaxonX//DTD Taxonomic Treatment Publishing DTD v0 20100105//EN" "tax-treatment-NSO.dtd">
<tp:taxon-treatment xmlns:tp="http://www.plazi.org/taxpub"><tp:treatment-meta><kwd-group><label>Taxon classification</label><kwd><named-content content-type="kingdom">Animalia</named-content></kwd><kwd><named-content content-type="order">Coleoptera</named-content></kwd><kwd><named-content content-type="family">Carabidae</named-content></kwd></kwd-group><mixed-citation publication-type="journal"><person-group><name><surname>Matalin</surname><given-names>Andrey V.</given-names></name><name><surname>Chikatunov</surname><given-names>Vladimir I.</given-names></name></person-group><article-title>The tiger beetles (<tp:taxon-name><tp:taxon-name-part taxon-name-part-type="order">Coleoptera</tp:taxon-name-part></tp:taxon-name>, <tp:taxon-name><tp:taxon-name-part taxon-name-part-type="family">Carabidae</tp:taxon-name-part></tp:taxon-name>, <tp:taxon-name><tp:taxon-name-part taxon-name-part-type="subfamily">Cicindelinae</tp:taxon-name-part></tp:taxon-name>) of Israel and adjacent lands</article-title><source>Zookeys</source><day>8</day><month>4</month><year>2016</year><volume>2016</volume><issue>578</issue><fpage>115</fpage><lpage>160</lpage><pub-id pub-id-type="doi">10.3897/zookeys.578.7383</pub-id></mixed-citation></tp:treatment-meta><tp:nomenclature><label>(○)</label><tp:taxon-name>
                        <tp:taxon-name-part taxon-name-part-type="genus">Cephalota</tp:taxon-name-part>
                          (<tp:taxon-name-part taxon-name-part-type="subgenus">Taenidia</tp:taxon-name-part>)
                          <tp:taxon-name-part taxon-name-part-type="species">littorea</tp:taxon-name-part>
                          <tp:taxon-name-part taxon-name-part-type="subspecies">littorea</tp:taxon-name-part>
                       </tp:taxon-name><tp:taxon-authority>(Forskål, 1775)</tp:taxon-authority></tp:nomenclature><tp:treatment-sec sec-type="General distribution"><title>General distribution.</title><p>
              <bold>Asia</bold> Egypt (Sinai), Saudi Arabia; <bold>Africa</bold> Egypt, Sudan, Eritrea.</p></tp:treatment-sec><tp:treatment-sec sec-type="References"><title>References.</title><p>
              <bold>Egypt (Sinai)</bold> Forskål 1775: 77 (as <italic><tp:taxon-name><tp:taxon-name-part taxon-name-part-type="genus">Cicindela</tp:taxon-name-part></tp:taxon-name></italic>); <xref ref-type="bibr" rid="B8">Alfieri 1976</xref>: 2 (as <italic><tp:taxon-name><tp:taxon-name-part taxon-name-part-type="genus">Cicindela</tp:taxon-name-part></tp:taxon-name></italic>); <xref ref-type="bibr" rid="B64">Valdenberg 1983</xref>: 44, 46 (as <italic><tp:taxon-name><tp:taxon-name-part taxon-name-part-type="genus">Cicindela</tp:taxon-name-part></tp:taxon-name></italic>), <xref ref-type="bibr" rid="B65">1985</xref>: 37 (as <italic><tp:taxon-name><tp:taxon-name-part taxon-name-part-type="genus">Cicindela</tp:taxon-name-part></tp:taxon-name></italic>); <xref ref-type="bibr" rid="B49">Nussbaum 1987</xref>: 9, 15 (as <italic><tp:taxon-name><tp:taxon-name-part taxon-name-part-type="genus">Cicindela</tp:taxon-name-part></tp:taxon-name></italic>); <xref ref-type="bibr" rid="B32">Gebert 1991</xref>: 176, 187; <xref ref-type="bibr" rid="B70">Wiesner 1992</xref>: 175; <xref ref-type="bibr" rid="B69">Werner 2000</xref>: 147; <xref ref-type="bibr" rid="B3">Abdel-Dayem et al. 2003</xref>: 199; <xref ref-type="bibr" rid="B53">Puchkov and Matalin 2003</xref>: 103; <xref ref-type="bibr" rid="B54">Rittner 2003</xref>; <xref ref-type="bibr" rid="B1">Abdel-Dayem 2004</xref>: 72.</p></tp:treatment-sec><tp:treatment-sec sec-type="Distribution"><title>Distribution</title><p>(Fig. <xref ref-type="fig" rid="F5">5</xref>). <bold>Egypt (Sinai), Sinai Mountains</bold>: <italic>Dahab</italic>, <named-content xmlns:xlink="http://www.w3.org/1999/xlink" content-type="date" xlink:type="simple">9.V.1980</named-content>, leg. A. Valdenberg 1♂ 1♀; <italic>Ras-Burka</italic>, <named-content xmlns:xlink="http://www.w3.org/1999/xlink" content-type="date" xlink:type="simple">5.IX.1976</named-content>, leg. A. Freidberg 1♂ (all <named-content xmlns:xlink="http://www.w3.org/1999/xlink" content-type="dwc:institutional_code" xlink:type="simple">TAU</named-content>); <italic>Sun Pool</italic> (after <xref ref-type="bibr" rid="B49">Nussbaum 1987</xref>); <bold>Southwestern Sinai</bold>: <italic>Suez</italic> (after Forskål 1775; <xref ref-type="bibr" rid="B32">Gebert 1991</xref>); <italic>Nabeq</italic>, <named-content xmlns:xlink="http://www.w3.org/1999/xlink" content-type="date" xlink:type="simple">8.V.1980</named-content>, <named-content xmlns:xlink="http://www.w3.org/1999/xlink" content-type="date" xlink:type="simple">17.VIII.1978</named-content>, <named-content xmlns:xlink="http://www.w3.org/1999/xlink" content-type="date" xlink:type="simple">31.V.1980</named-content>, leg. A. Valdenberg 25♂♂ 24♀♀; <named-content xmlns:xlink="http://www.w3.org/1999/xlink" content-type="date" xlink:type="simple">29.V.1981</named-content>, leg. A. Freidberg 2♂♂ (all <named-content xmlns:xlink="http://www.w3.org/1999/xlink" content-type="dwc:institutional_code" xlink:type="simple">TAU</named-content>); <italic>El Tor</italic> (after <xref ref-type="bibr" rid="B8">Alfieri 1976</xref>; <xref ref-type="bibr" rid="B3">Abdel-Dayem et al. 2003</xref>; <xref ref-type="bibr" rid="B1">Abdel-Dayem 2004</xref>); <italic>Ras Muhammad</italic>, <named-content xmlns:xlink="http://www.w3.org/1999/xlink" content-type="date" xlink:type="simple">16.VIII.1978</named-content>, leg. A. Valdenberg 2♂♂ 1♀; (after <xref ref-type="bibr" rid="B49">Nussbaum 1987</xref>; <xref ref-type="bibr" rid="B32">Gebert 1991</xref>).</p><fig id="F5" position="float" orientation="portrait"><label>Figure 5.</label><caption><p>Distribution of <italic><tp:taxon-name><tp:taxon-name-part taxon-name-part-type="genus">Cephalota</tp:taxon-name-part> <tp:taxon-name-part taxon-name-part-type="species">tibialis</tp:taxon-name-part> <tp:taxon-name-part taxon-name-part-type="subspecies">tibialis</tp:taxon-name-part></tp:taxon-name></italic> (red circles), <italic><tp:taxon-name><tp:taxon-name-part taxon-name-part-type="genus">Cephalota</tp:taxon-name-part> <tp:taxon-name-part taxon-name-part-type="species">littorea</tp:taxon-name-part> <tp:taxon-name-part taxon-name-part-type="subspecies">littorea</tp:taxon-name-part></tp:taxon-name></italic> (blue rhombs) and <italic><tp:taxon-name><tp:taxon-name-part taxon-name-part-type="genus">Habrodera</tp:taxon-name-part> <tp:taxon-name-part taxon-name-part-type="species">nilotica</tp:taxon-name-part> <tp:taxon-name-part taxon-name-part-type="subspecies">nilotica</tp:taxon-name-part></tp:taxon-name></italic> (green triangles) in Sinai Peninsula, Egypt (open symbols records before year 1949, half-solid symbols – records between years 1950–1999; URL map source <ext-link xmlns:xlink="http://www.w3.org/1999/xlink" xlink:type="simple" ext-link-type="uri" xlink:href="https://upload.wikimedia.org/wikipedia/commons/5/59/Sinai_relief_location_map.svg">https://upload.wikimedia.org/wikipedia/commons/5/59/Sinai_relief_location_map.svg</ext-link>).</p></caption><graphic xmlns:xlink="http://www.w3.org/1999/xlink" xlink:href="zookeys-578-115-g005.jpg" position="float" orientation="portrait" xlink:type="simple" id="oo_84321.jpg"/></fig></tp:treatment-sec><tp:treatment-sec sec-type="Comments"><title>Comments.</title><p>The specimen of <italic><tp:taxon-name><tp:taxon-name-part taxon-name-part-type="genus">Cephalota</tp:taxon-name-part> <tp:taxon-name-part taxon-name-part-type="species">littorea</tp:taxon-name-part> <tp:taxon-name-part taxon-name-part-type="subspecies">littorea</tp:taxon-name-part></tp:taxon-name></italic> (Forskål, 1775) with label “<italic>Jerusalem</italic>” from Zoologisches Museum der Humboldt-Universität (Berlin) is mislabelled (see <xref ref-type="bibr" rid="B32">Gebert 1991</xref>). All subsequent records of this species from Israel (<xref ref-type="bibr" rid="B70">Wiesner 1992</xref>; <xref ref-type="bibr" rid="B53">Puchkov and Matalin 2003</xref>) are in error.</p><!--PageBreak--><!--PageBreak--><!--PageBreak--><p>In some publications (<xref ref-type="bibr" rid="B3">Abdel-Dayem et al. 2003</xref>; <xref ref-type="bibr" rid="B1">Abdel-Dayem 2004</xref>) <italic><tp:taxon-name><tp:taxon-name-part taxon-name-part-type="genus">Cephalota</tp:taxon-name-part> <tp:taxon-name-part taxon-name-part-type="species">circumdata</tp:taxon-name-part></tp:taxon-name></italic> (Dejean, 1822) was recorded from the Sinai Peninsula (El Tor). However, the nominotypical subspecies of <italic><tp:taxon-name><tp:taxon-name-part taxon-name-part-type="genus">Cephalota</tp:taxon-name-part> <tp:taxon-name-part taxon-name-part-type="species">circumdata</tp:taxon-name-part></tp:taxon-name></italic> occurs along the Aegean, Marmora, Black and Mediterranean Sea costs in the Greece, Bulgaria, western Turkey, and, probably Rumania (<xref ref-type="bibr" rid="B27">Franzen 1996</xref>; <xref ref-type="bibr" rid="B18">Cassola 1999</xref>; <xref ref-type="bibr" rid="B33">Gebert 1999</xref>); <italic><tp:taxon-name><tp:taxon-name-part taxon-name-part-type="genus">Cephalota</tp:taxon-name-part> <tp:taxon-name-part taxon-name-part-type="species">circumdata</tp:taxon-name-part> <tp:taxon-name-part taxon-name-part-type="subspecies">cappadocica</tp:taxon-name-part></tp:taxon-name></italic> Franzen, 1996 and <italic><tp:taxon-name><tp:taxon-name-part taxon-name-part-type="genus">Cephalota</tp:taxon-name-part> <tp:taxon-name-part taxon-name-part-type="species">circumdata</tp:taxon-name-part> <tp:taxon-name-part taxon-name-part-type="subspecies">hattusae</tp:taxon-name-part></tp:taxon-name></italic> Franzen, 1996 live along banks of the salt lakes in the central Turkey (<xref ref-type="bibr" rid="B27">Franzen 1996</xref>; <xref ref-type="bibr" rid="B18">Cassola 1999</xref>; <xref ref-type="bibr" rid="B33">Gebert 1999</xref>); <italic><tp:taxon-name><tp:taxon-name-part taxon-name-part-type="genus">Cephalota</tp:taxon-name-part> <tp:taxon-name-part taxon-name-part-type="species">circumdata</tp:taxon-name-part> <tp:taxon-name-part taxon-name-part-type="subspecies">leonschaeferi</tp:taxon-name-part></tp:taxon-name></italic> Cassola, 1970 occupies the Mediterranean sea cost in southern France (including Corsica) and north-western Italia (<xref ref-type="bibr" rid="B33">Gebert 1999</xref>); while <italic><tp:taxon-name><tp:taxon-name-part taxon-name-part-type="genus">Cephalota</tp:taxon-name-part> <tp:taxon-name-part taxon-name-part-type="species">circumdata</tp:taxon-name-part> <tp:taxon-name-part taxon-name-part-type="subspecies">imperialis</tp:taxon-name-part></tp:taxon-name></italic> Klug, 1834 records in the Italia (Sardinia and Sicilia), south-eastern Spain (including Balearic Islands), Tunisia and Algeria, but not in the Libya and Egypt (<xref ref-type="bibr" rid="B33">Gebert 1999</xref>). Most likely, the aberrant specimen of <italic><tp:taxon-name><tp:taxon-name-part taxon-name-part-type="genus">Cephalota</tp:taxon-name-part> <tp:taxon-name-part taxon-name-part-type="species">littorea</tp:taxon-name-part></tp:taxon-name></italic> was incorrectly identified as <italic><tp:taxon-name><tp:taxon-name-part taxon-name-part-type="genus">Cephalota</tp:taxon-name-part> <tp:taxon-name-part taxon-name-part-type="species">circumdata</tp:taxon-name-part></tp:taxon-name></italic>.</p></tp:treatment-sec><ref-list><ref id="B8"><mixed-citation xmlns:xlink="http://www.w3.org/1999/xlink" xlink:type="simple">
          <person-group><name name-style="western"><surname>Alfieri</surname><given-names>A</given-names></name></person-group> (<year>1976</year>) <article-title>The <tp:taxon-name><tp:taxon-name-part taxon-name-part-type="order">Coleoptera</tp:taxon-name-part></tp:taxon-name> of Egypt.</article-title> <source>Mémoires de la Société Entomologique d’Egypte</source> <volume>5</volume>: <fpage>1</fpage>–<lpage>362</lpage>.</mixed-citation></ref><ref id="B64"><mixed-citation xmlns:xlink="http://www.w3.org/1999/xlink" xlink:type="simple">
          <person-group><name name-style="western"><surname>Valdenberg</surname><given-names>A</given-names></name></person-group> (<year>1983</year>) <article-title>A key to the species of <tp:taxon-name><tp:taxon-name-part taxon-name-part-type="genus">Cicindelidae</tp:taxon-name-part></tp:taxon-name> of Israel and the Sinai.</article-title> <source>Shappirit (Journal of the Israel Entomology Center)</source> <volume>1</volume>: <fpage>38</fpage>–<lpage>48</lpage>. <comment>[In Hebrew]</comment></mixed-citation></ref><ref id="B65"><mixed-citation xmlns:xlink="http://www.w3.org/1999/xlink" xlink:type="simple">
          <person-group><name name-style="western"><surname>Valdenberg</surname><given-names>A</given-names></name></person-group> (<year>1985</year>) <article-title>Species of <tp:taxon-name><tp:taxon-name-part taxon-name-part-type="genus">Cicindelidae</tp:taxon-name-part></tp:taxon-name> from Israel and Sinai.</article-title> <source>Shappirit (Journal of the Israel Entomology Center)</source> <volume>2–3</volume>: <fpage>28</fpage>–<lpage>44</lpage>. <comment>[In Hebrew]</comment></mixed-citation></ref><ref id="B49"><mixed-citation xmlns:xlink="http://www.w3.org/1999/xlink" xlink:type="simple">
          <person-group><name name-style="western"><surname>Nussbaum</surname><given-names>Y</given-names></name></person-group> (<year>1987</year>) <article-title>Tiger beetles from Israel and Sinai (<tp:taxon-name><tp:taxon-name-part taxon-name-part-type="order">Coleoptera</tp:taxon-name-part></tp:taxon-name>: <tp:taxon-name><tp:taxon-name-part taxon-name-part-type="genus">Cicindelidae</tp:taxon-name-part></tp:taxon-name>).</article-title> <source>Yes Quarterly</source> <volume>4</volume>(<issue>1</issue>): <fpage>7</fpage>–<lpage>15</lpage>.</mixed-citation></ref><ref id="B32"><mixed-citation xmlns:xlink="http://www.w3.org/1999/xlink" xlink:type="simple">
          <person-group><name name-style="western"><surname>Gebert</surname><given-names>J</given-names></name></person-group> (<year>1991</year>) <article-title>Revision der <tp:taxon-name><tp:taxon-name-part taxon-name-part-type="genus">Cephalota</tp:taxon-name-part> (<tp:taxon-name-part taxon-name-part-type="subgenus">Taenidia</tp:taxon-name-part>) <tp:taxon-name-part taxon-name-part-type="species">littorea</tp:taxon-name-part></tp:taxon-name> (Forskål, 1775) und <tp:taxon-name><tp:taxon-name-part taxon-name-part-type="genus">Cephalota</tp:taxon-name-part> (<tp:taxon-name-part taxon-name-part-type="subgenus">Taenidia</tp:taxon-name-part>) <tp:taxon-name-part taxon-name-part-type="species">tibialis</tp:taxon-name-part></tp:taxon-name> (Dejean, 1822) (<tp:taxon-name><tp:taxon-name-part taxon-name-part-type="order">Coleoptera</tp:taxon-name-part></tp:taxon-name>, <tp:taxon-name><tp:taxon-name-part taxon-name-part-type="genus">Cicindelidae</tp:taxon-name-part></tp:taxon-name>).</article-title> <source>Mitteilungen der Münchner Entomologischen Gesellschaft</source> <volume>81</volume>: <fpage>175</fpage>–<lpage>192</lpage>.</mixed-citation></ref><ref id="B70"><mixed-citation xmlns:xlink="http://www.w3.org/1999/xlink" xlink:type="simple">
          <person-group><name name-style="western"><surname>Wiesner</surname><given-names>J</given-names></name></person-group> (<year>1992</year>) <source>Checklist of the tiger beetles of the world.</source> <publisher-name>Erna Bauer Verlag</publisher-name>, <publisher-loc>Keltern</publisher-loc>, <size units="page">364 pp</size>.</mixed-citation></ref><ref id="B69"><mixed-citation xmlns:xlink="http://www.w3.org/1999/xlink" xlink:type="simple">
          <person-group><name name-style="western"><surname>Werner</surname><given-names>K</given-names></name></person-group> (<year>2000</year>) <source>The tiger beetles of Africa (<tp:taxon-name><tp:taxon-name-part taxon-name-part-type="order">Coleoptera</tp:taxon-name-part></tp:taxon-name>: <tp:taxon-name><tp:taxon-name-part taxon-name-part-type="genus">Cicindelidae</tp:taxon-name-part></tp:taxon-name>)</source>. <volume>2</volume>. <publisher-name>Taita Publishers</publisher-name>, <size units="page">207 pp</size>.</mixed-citation></ref><ref id="B3"><mixed-citation xmlns:xlink="http://www.w3.org/1999/xlink" xlink:type="simple">
          <person-group><name name-style="western"><surname>Abdel-Dayem</surname><given-names>MS</given-names></name><name name-style="western"><surname>El-Hawagry</surname><given-names>MSA</given-names></name><name name-style="western"><surname>Hassan</surname><given-names>SA</given-names></name></person-group> (<year>2003</year>) <article-title>A review of the Egyptian species of tiger beetles (<tp:taxon-name><tp:taxon-name-part taxon-name-part-type="order">Coleoptera</tp:taxon-name-part></tp:taxon-name>, <tp:taxon-name><tp:taxon-name-part taxon-name-part-type="family">Carabidae</tp:taxon-name-part></tp:taxon-name>, <tp:taxon-name><tp:taxon-name-part taxon-name-part-type="subfamily">Cicindelinae</tp:taxon-name-part></tp:taxon-name>).</article-title> <source>Bulletin of the Entomological Society of Egypt</source> <volume>80</volume>: <fpage>193</fpage>–<lpage>217</lpage>.</mixed-citation></ref><ref id="B53"><mixed-citation xmlns:xlink="http://www.w3.org/1999/xlink" xlink:type="simple">
          <person-group><name name-style="western"><surname>Puchkov</surname><given-names>AV</given-names></name><name name-style="western"><surname>Matalin</surname><given-names>AV</given-names></name></person-group> (<year>2003</year>) <chapter-title>Subfamily <tp:taxon-name><tp:taxon-name-part taxon-name-part-type="subfamily">Cicindelinae</tp:taxon-name-part></tp:taxon-name> Latreille, 1802.</chapter-title> In: <person-group><name name-style="western"><surname>Löbl</surname><given-names>I</given-names></name><name name-style="western"><surname>Smetana</surname><given-names>A</given-names></name></person-group> (<role>Eds</role>) <source>Catalogue of Palaearctic <tp:taxon-name><tp:taxon-name-part taxon-name-part-type="order">Coleoptera</tp:taxon-name-part></tp:taxon-name>. 1. <tp:taxon-name><tp:taxon-name-part taxon-name-part-type="suborder">Archostemata</tp:taxon-name-part></tp:taxon-name> – <tp:taxon-name><tp:taxon-name-part taxon-name-part-type="suborder">Myxophaga</tp:taxon-name-part></tp:taxon-name> – <tp:taxon-name><tp:taxon-name-part taxon-name-part-type="suborder">Adephaga</tp:taxon-name-part></tp:taxon-name></source>. <publisher-name>Appolo Book</publisher-name>, <publisher-loc>Stenstrup</publisher-loc>, <fpage>99</fpage>–<lpage>118</lpage>.</mixed-citation></ref><ref id="B54"><mixed-citation xmlns:xlink="http://www.w3.org/1999/xlink" xlink:type="simple">
          <person-group><name name-style="western"><surname>Rittner</surname><given-names>O</given-names></name></person-group> (<year>2003</year>) <source>The insect Word of Israel. <tp:taxon-name><tp:taxon-name-part taxon-name-part-type="subfamily">Cicindelinae</tp:taxon-name-part></tp:taxon-name> of Israel</source>. <ext-link xlink:type="simple" ext-link-type="uri" xlink:href="http://www.nature-of-oz.com">http://www.nature-of-oz.com</ext-link></mixed-citation></ref><ref id="B1"><mixed-citation xmlns:xlink="http://www.w3.org/1999/xlink" xlink:type="simple">
          <person-group><name name-style="western"><surname>Abdel-Dayem</surname><given-names>MS</given-names></name></person-group> (<year>2004</year>) <article-title>Diversity and spatial distribution of ground and tiger beetles (<tp:taxon-name><tp:taxon-name-part taxon-name-part-type="family">Carabidae</tp:taxon-name-part></tp:taxon-name>, <tp:taxon-name><tp:taxon-name-part taxon-name-part-type="order">Coleoptera</tp:taxon-name-part></tp:taxon-name>) in the Sinai Peninsula, Egypt.</article-title> <source>Bulletin of the Entomological Society of Egypt</source> <volume>81</volume>: <fpage>57</fpage>–<lpage>80</lpage>.</mixed-citation></ref><ref id="B27"><mixed-citation xmlns:xlink="http://www.w3.org/1999/xlink" xlink:type="simple">
          <person-group><name name-style="western"><surname>Franzen</surname><given-names>M</given-names></name></person-group> (<year>1996</year>) <article-title>Zur Systematik von <italic><tp:taxon-name><tp:taxon-name-part taxon-name-part-type="genus">Cephalota</tp:taxon-name-part> <tp:taxon-name-part taxon-name-part-type="species">circumdata</tp:taxon-name-part></tp:taxon-name></italic> Dejean in der Türkei: Beschreibung von zwei neuen Unterarten aus Zentralanatolien (<tp:taxon-name><tp:taxon-name-part taxon-name-part-type="order">Coleoptera</tp:taxon-name-part></tp:taxon-name>, <tp:taxon-name><tp:taxon-name-part taxon-name-part-type="family">Carabidae</tp:taxon-name-part></tp:taxon-name>, <tp:taxon-name><tp:taxon-name-part taxon-name-part-type="subfamily">Cicindelinae</tp:taxon-name-part></tp:taxon-name>).</article-title> <source><tp:taxon-name><tp:taxon-name-part taxon-name-part-type="order">Coleoptera</tp:taxon-name-part></tp:taxon-name></source> <volume>24</volume>: <fpage>1</fpage>–<lpage>17</lpage>.</mixed-citation></ref><ref id="B18"><mixed-citation xmlns:xlink="http://www.w3.org/1999/xlink" xlink:type="simple">
          <person-group><name name-style="western"><surname>Cassola</surname><given-names>F</given-names></name></person-group> (<year>1999</year>) <article-title>The cicindelid fauna of Anatolia: faunistics and biogeography (<tp:taxon-name><tp:taxon-name-part taxon-name-part-type="order">Coleoptera</tp:taxon-name-part></tp:taxon-name>, <tp:taxon-name><tp:taxon-name-part taxon-name-part-type="genus">Cicindelidae</tp:taxon-name-part></tp:taxon-name>).</article-title> <source>Biogeographia</source> <volume>20</volume>: <fpage>229</fpage>–<lpage>276</lpage>.</mixed-citation></ref><ref id="B33"><mixed-citation xmlns:xlink="http://www.w3.org/1999/xlink" xlink:type="simple">
          <person-group><name name-style="western"><surname>Gebert</surname><given-names>J</given-names></name></person-group> (<year>1999</year>) <article-title>Bemerkungen zur Phylogenie und Verbreitung von <tp:taxon-name><tp:taxon-name-part taxon-name-part-type="genus">Cephalota</tp:taxon-name-part> (<tp:taxon-name-part taxon-name-part-type="subgenus">Taenidia</tp:taxon-name-part>) <tp:taxon-name-part taxon-name-part-type="species">circumdata</tp:taxon-name-part></tp:taxon-name> Dejean 1822 (Col., <tp:taxon-name><tp:taxon-name-part taxon-name-part-type="family">Carabidae</tp:taxon-name-part></tp:taxon-name>, <tp:taxon-name><tp:taxon-name-part taxon-name-part-type="subfamily">Cicindelinae</tp:taxon-name-part></tp:taxon-name>).</article-title> <source>Entomologische Nachrichten und Berichte</source> <volume>43</volume>: <fpage>27</fpage>–<lpage>32</lpage>.</mixed-citation></ref></ref-list></tp:taxon-treatment>
