# Supplementary material for: The tiger beetles (Coleoptera, Carabidae, Cicindelinae) of Israel and adjacent lands
Source: Zookeys. 2016 Apr 8;(578):115–60. doi: 10.3897/zookeys.578.7383 (PMC4829963; doi:10.3897/zookeys.578.7383)
Supplement: XML Treatment for Cicindela (s. str.) herbacea herbacea [file zookeys.578.7383-treatment8.xml]

<!DOCTYPE tp:taxon-treatment
  PUBLIC "-//TaxonX//DTD Taxonomic Treatment Publishing DTD v0 20100105//EN" "tax-treatment-NSO.dtd">
<tp:taxon-treatment xmlns:tp="http://www.plazi.org/taxpub"><tp:treatment-meta><kwd-group><label>Taxon classification</label><kwd><named-content content-type="kingdom">Animalia</named-content></kwd><kwd><named-content content-type="order">Coleoptera</named-content></kwd><kwd><named-content content-type="family">Carabidae</named-content></kwd></kwd-group><mixed-citation publication-type="journal"><person-group><name><surname>Matalin</surname><given-names>Andrey V.</given-names></name><name><surname>Chikatunov</surname><given-names>Vladimir I.</given-names></name></person-group><article-title>The tiger beetles (<tp:taxon-name><tp:taxon-name-part taxon-name-part-type="order">Coleoptera</tp:taxon-name-part></tp:taxon-name>, <tp:taxon-name><tp:taxon-name-part taxon-name-part-type="family">Carabidae</tp:taxon-name-part></tp:taxon-name>, <tp:taxon-name><tp:taxon-name-part taxon-name-part-type="subfamily">Cicindelinae</tp:taxon-name-part></tp:taxon-name>) of Israel and adjacent lands</article-title><source>Zookeys</source><day>8</day><month>4</month><year>2016</year><volume>2016</volume><issue>578</issue><fpage>115</fpage><lpage>160</lpage><pub-id pub-id-type="doi">10.3897/zookeys.578.7383</pub-id></mixed-citation></tp:treatment-meta><tp:nomenclature><label>(○)</label><tp:taxon-name>
                        <tp:taxon-name-part taxon-name-part-type="genus">Cicindela</tp:taxon-name-part>
                        <tp:taxon-name-part taxon-name-part-type="sensu">(s. str.)</tp:taxon-name-part>
                        <tp:taxon-name-part taxon-name-part-type="species">herbacea</tp:taxon-name-part>
                        <tp:taxon-name-part taxon-name-part-type="subspecies">herbacea</tp:taxon-name-part>
                      </tp:taxon-name><tp:taxon-authority>Klug, 1832</tp:taxon-authority></tp:nomenclature><tp:treatment-sec sec-type="General distribution"><title>General distribution.</title><p>
              <bold>Asia</bold> Lebanon.</p></tp:treatment-sec><tp:treatment-sec sec-type="References"><title>References.</title><p>
              <bold>Lebanon</bold> – <xref ref-type="bibr" rid="B70">Wiesner 1992</xref>: 127; <xref ref-type="bibr" rid="B53">Puchkov and Matalin 2003</xref>: 105; <xref ref-type="bibr" rid="B29">Franzen 2007</xref>: 13; <xref ref-type="bibr" rid="B23">Deuve 2011</xref>: 129.</p></tp:treatment-sec><tp:treatment-sec sec-type="Distribution"><title>Distribution.</title><p><bold>Lebanon, Liban-Nord</bold>: <italic>Bcharré</italic>, Les Cèdres, <named-content xmlns:xlink="http://www.w3.org/1999/xlink" content-type="date" xlink:type="simple">VI. 1997</named-content> 1♂1♀ (<abbrev xmlns:xlink="http://www.w3.org/1999/xlink" content-type="institution" xlink:title="collection of Igor’ Ovsyannikov Moscow, Russia" xlink:type="simple">cIOv</abbrev>); <italic>Bcharré</italic> 1♀ (after <xref ref-type="bibr" rid="B29">Franzen 2007</xref>); <italic>Tannourine</italic> 1♀ (after <xref ref-type="bibr" rid="B23">Deuve 2011</xref>).</p></tp:treatment-sec><tp:treatment-sec sec-type="Comments"><title>Comments.</title><p>Until recently both these species were recorded from Syria, Lebanon and Israel by several authors as <italic><tp:taxon-name><tp:taxon-name-part taxon-name-part-type="genus">Cicindela</tp:taxon-name-part> <tp:taxon-name-part taxon-name-part-type="species">herbacea</tp:taxon-name-part></tp:taxon-name></italic> Klug (<xref ref-type="bibr" rid="B64">Valdenberg 1983</xref>; <xref ref-type="bibr" rid="B49">Nussbaum 1987</xref>; <xref ref-type="bibr" rid="B70">Wiesner 1992</xref>; <xref ref-type="bibr" rid="B53">Puchkov and Matalin 2003</xref>; <xref ref-type="bibr" rid="B22">Chikatunov et al. 2006</xref>; <xref ref-type="bibr" rid="B29">Franzen 2007</xref>; <xref ref-type="bibr" rid="B52">Ptashkovsky 2009</xref>). However, according to recent data <italic><tp:taxon-name><tp:taxon-name-part taxon-name-part-type="genus">Cicindela</tp:taxon-name-part> <tp:taxon-name-part taxon-name-part-type="species">herbacea</tp:taxon-name-part></tp:taxon-name></italic> does not occur in Israel (<xref ref-type="bibr" rid="B23">Deuve 2011</xref>, <xref ref-type="bibr" rid="B24">2012</xref>). The nominative subspecies occurs in Lebanon and Syria; <italic><tp:taxon-name><tp:taxon-name-part taxon-name-part-type="genus">Cicindela</tp:taxon-name-part> <tp:taxon-name-part taxon-name-part-type="species">herbacea</tp:taxon-name-part> <tp:taxon-name-part taxon-name-part-type="subspecies">aleppensis</tp:taxon-name-part></tp:taxon-name></italic> Deuve, 2012 is recorded from north-western Syria, while <italic><tp:taxon-name><tp:taxon-name-part taxon-name-part-type="genus">Cicindela</tp:taxon-name-part> <tp:taxon-name-part taxon-name-part-type="species">herbacea</tp:taxon-name-part> <tp:taxon-name-part taxon-name-part-type="subspecies">perreaui</tp:taxon-name-part></tp:taxon-name></italic> Deuve, 1987 and <italic><tp:taxon-name><tp:taxon-name-part taxon-name-part-type="genus">Cicindela</tp:taxon-name-part> <tp:taxon-name-part taxon-name-part-type="species">herbacea</tp:taxon-name-part> <tp:taxon-name-part taxon-name-part-type="subspecies">colasi</tp:taxon-name-part></tp:taxon-name></italic> Deuve, 2011 are found in Turkey Tunceli and Adana Provinces, respectively. On the basis of the shape of pronotum (Figs <xref ref-type="fig" rid="F13">38</xref> <italic>vs</italic> 39), white elytral pattern (Figs <xref ref-type="fig" rid="F14">54</xref> <italic>vs</italic> 55), size of aedeagus and shape of it apex (Figs <xref ref-type="fig" rid="F19">93</xref> <italic>vs</italic> 97), as well as shape of internal sack (Figs <xref ref-type="fig" rid="F19">94–96</xref> <italic>vs</italic> 98–100) we consider all studied specimens from Israel to be <italic><tp:taxon-name><tp:taxon-name-part taxon-name-part-type="genus">Cicindela</tp:taxon-name-part> <tp:taxon-name-part taxon-name-part-type="species">javeti</tp:taxon-name-part> <tp:taxon-name-part taxon-name-part-type="subspecies">azari</tp:taxon-name-part></tp:taxon-name></italic> Deuve, 2011 (type locality – Lebanon, Jezzine). It should be noted that the taxonomy of intraspecific forms within the ‘<italic><tp:taxon-name><tp:taxon-name-part taxon-name-part-type="species">campestris</tp:taxon-name-part></tp:taxon-name></italic>’-group is complex, and additional studies are necessary.</p></tp:treatment-sec><tp:treatment-sec><!--Section generated to contain objects referenced in tp:taxon-treatment.--><fig id="F13" position="float" orientation="portrait"><label>Figures 30–45.</label><caption><p>Pronotum of males, dorsal view: <bold>30</bold> <italic><tp:taxon-name><tp:taxon-name-part taxon-name-part-type="genus">Calomera</tp:taxon-name-part> <tp:taxon-name-part taxon-name-part-type="species">aulica</tp:taxon-name-part> <tp:taxon-name-part taxon-name-part-type="subspecies">aulica</tp:taxon-name-part></tp:taxon-name></italic> <bold>31</bold> <italic><tp:taxon-name><tp:taxon-name-part taxon-name-part-type="genus">Calomera</tp:taxon-name-part> <tp:taxon-name-part taxon-name-part-type="species">littoralis</tp:taxon-name-part> <tp:taxon-name-part taxon-name-part-type="subspecies">aulicoides</tp:taxon-name-part></tp:taxon-name></italic> <bold>32</bold> <italic><tp:taxon-name><tp:taxon-name-part taxon-name-part-type="genus">Calomera</tp:taxon-name-part> <tp:taxon-name-part taxon-name-part-type="species">littoralis</tp:taxon-name-part> <tp:taxon-name-part taxon-name-part-type="subspecies">winkleri</tp:taxon-name-part></tp:taxon-name></italic> <bold>33</bold> <italic><tp:taxon-name><tp:taxon-name-part taxon-name-part-type="genus">Calomera</tp:taxon-name-part> <tp:taxon-name-part taxon-name-part-type="species">littoralis</tp:taxon-name-part> <tp:taxon-name-part taxon-name-part-type="subspecies">nemoralis</tp:taxon-name-part></tp:taxon-name></italic> <bold>34</bold> <italic><tp:taxon-name><tp:taxon-name-part taxon-name-part-type="genus">Cephalota</tp:taxon-name-part> <tp:taxon-name-part taxon-name-part-type="species">tibialis</tp:taxon-name-part> <tp:taxon-name-part taxon-name-part-type="subspecies">tibialis</tp:taxon-name-part></tp:taxon-name></italic> <bold>35</bold> <italic><tp:taxon-name><tp:taxon-name-part taxon-name-part-type="genus">Cephalota</tp:taxon-name-part> <tp:taxon-name-part taxon-name-part-type="species">littorea</tp:taxon-name-part> <tp:taxon-name-part taxon-name-part-type="subspecies">littorea</tp:taxon-name-part></tp:taxon-name></italic> <bold>36</bold> <italic><tp:taxon-name><tp:taxon-name-part taxon-name-part-type="genus">Cephalota</tp:taxon-name-part> <tp:taxon-name-part taxon-name-part-type="species">zarudniana</tp:taxon-name-part> <tp:taxon-name-part taxon-name-part-type="subspecies">vartianorum</tp:taxon-name-part></tp:taxon-name></italic> <bold>37</bold> <italic><tp:taxon-name><tp:taxon-name-part taxon-name-part-type="genus">Cephalota</tp:taxon-name-part> <tp:taxon-name-part taxon-name-part-type="species">deserticola</tp:taxon-name-part> <tp:taxon-name-part taxon-name-part-type="subspecies">deserticola</tp:taxon-name-part></tp:taxon-name></italic> <bold>38</bold> <italic><tp:taxon-name><tp:taxon-name-part taxon-name-part-type="genus">Cicindela</tp:taxon-name-part> <tp:taxon-name-part taxon-name-part-type="species">herbacea</tp:taxon-name-part> <tp:taxon-name-part taxon-name-part-type="subspecies">herbacea</tp:taxon-name-part></tp:taxon-name></italic> <bold>39</bold> <italic><tp:taxon-name><tp:taxon-name-part taxon-name-part-type="genus">Cicindela</tp:taxon-name-part> <tp:taxon-name-part taxon-name-part-type="species">javeti</tp:taxon-name-part> <tp:taxon-name-part taxon-name-part-type="subspecies">azari</tp:taxon-name-part></tp:taxon-name></italic> <bold>40</bold> <italic><tp:taxon-name><tp:taxon-name-part taxon-name-part-type="genus">Habrodera</tp:taxon-name-part> <tp:taxon-name-part taxon-name-part-type="species">nilotica</tp:taxon-name-part> <tp:taxon-name-part taxon-name-part-type="subspecies">nilotica</tp:taxon-name-part></tp:taxon-name></italic> <bold>41</bold> <italic><tp:taxon-name><tp:taxon-name-part taxon-name-part-type="genus">Lophyra</tp:taxon-name-part> <tp:taxon-name-part taxon-name-part-type="species">flexuosa</tp:taxon-name-part> <tp:taxon-name-part taxon-name-part-type="subspecies">flexuosa</tp:taxon-name-part></tp:taxon-name></italic> <bold>42</bold> <italic><tp:taxon-name><tp:taxon-name-part taxon-name-part-type="genus">Hypaetha</tp:taxon-name-part> <tp:taxon-name-part taxon-name-part-type="species">singularis</tp:taxon-name-part></tp:taxon-name></italic> <bold>43</bold> <italic><tp:taxon-name><tp:taxon-name-part taxon-name-part-type="genus">Cylindera</tp:taxon-name-part> <tp:taxon-name-part taxon-name-part-type="species">contorta</tp:taxon-name-part> <tp:taxon-name-part taxon-name-part-type="subspecies">valdenbergi</tp:taxon-name-part></tp:taxon-name></italic> <bold>44</bold> <italic><tp:taxon-name><tp:taxon-name-part taxon-name-part-type="genus">Myriochila</tp:taxon-name-part> <tp:taxon-name-part taxon-name-part-type="species">melancholica</tp:taxon-name-part> <tp:taxon-name-part taxon-name-part-type="subspecies">melancholica</tp:taxon-name-part></tp:taxon-name></italic> <bold>45</bold> <italic><tp:taxon-name><tp:taxon-name-part taxon-name-part-type="genus">Grammognatha</tp:taxon-name-part> <tp:taxon-name-part taxon-name-part-type="species">euphratica</tp:taxon-name-part> <tp:taxon-name-part taxon-name-part-type="subspecies">euphratica</tp:taxon-name-part></tp:taxon-name></italic>; <italic>pr st</italic> pronotopleural suture. Scale bars: 1 mm (30–33: A; 34–37: B; 38–41: C; 42–43: D; 44: E; 45: F).</p></caption><graphic xmlns:xlink="http://www.w3.org/1999/xlink" xlink:href="zookeys-578-115-g013.jpg" position="float" orientation="portrait" xlink:type="simple" id="oo_84330.jpg"/></fig><fig id="F14" position="float" orientation="portrait"><label>Figures 46–61.</label><caption><p>Left elytron of males, dorsal view: <bold>46</bold> <italic><tp:taxon-name><tp:taxon-name-part taxon-name-part-type="genus">Calomera</tp:taxon-name-part> <tp:taxon-name-part taxon-name-part-type="species">aulica</tp:taxon-name-part> <tp:taxon-name-part taxon-name-part-type="subspecies">aulica</tp:taxon-name-part></tp:taxon-name></italic> <bold>47</bold> <italic><tp:taxon-name><tp:taxon-name-part taxon-name-part-type="genus">Calomera</tp:taxon-name-part> <tp:taxon-name-part taxon-name-part-type="species">littoralis</tp:taxon-name-part> <tp:taxon-name-part taxon-name-part-type="subspecies">aulicoides</tp:taxon-name-part></tp:taxon-name></italic> <bold>48</bold> <italic><tp:taxon-name><tp:taxon-name-part taxon-name-part-type="genus">Calomera</tp:taxon-name-part> <tp:taxon-name-part taxon-name-part-type="species">littoralis</tp:taxon-name-part> <tp:taxon-name-part taxon-name-part-type="subspecies">winkleri</tp:taxon-name-part></tp:taxon-name></italic>; <bold>49</bold> <italic><tp:taxon-name><tp:taxon-name-part taxon-name-part-type="genus">Calomera</tp:taxon-name-part> <tp:taxon-name-part taxon-name-part-type="species">littoralis</tp:taxon-name-part> <tp:taxon-name-part taxon-name-part-type="subspecies">nemoralis</tp:taxon-name-part></tp:taxon-name></italic> <bold>50</bold> <italic><tp:taxon-name><tp:taxon-name-part taxon-name-part-type="genus">Cephalota</tp:taxon-name-part> <tp:taxon-name-part taxon-name-part-type="species">tibialis</tp:taxon-name-part> <tp:taxon-name-part taxon-name-part-type="subspecies">tibialis</tp:taxon-name-part></tp:taxon-name></italic> <bold>51</bold> <italic><tp:taxon-name><tp:taxon-name-part taxon-name-part-type="genus">Cephalota</tp:taxon-name-part> <tp:taxon-name-part taxon-name-part-type="species">littorea</tp:taxon-name-part> <tp:taxon-name-part taxon-name-part-type="subspecies">littorea</tp:taxon-name-part></tp:taxon-name></italic> <bold>52</bold> <italic><tp:taxon-name><tp:taxon-name-part taxon-name-part-type="genus">Cephalota</tp:taxon-name-part> <tp:taxon-name-part taxon-name-part-type="species">zarudniana</tp:taxon-name-part> <tp:taxon-name-part taxon-name-part-type="subspecies">vartianorum</tp:taxon-name-part></tp:taxon-name></italic> <bold>53</bold> <italic><tp:taxon-name><tp:taxon-name-part taxon-name-part-type="genus">Cephalota</tp:taxon-name-part> <tp:taxon-name-part taxon-name-part-type="species">deserticola</tp:taxon-name-part> <tp:taxon-name-part taxon-name-part-type="subspecies">deserticola</tp:taxon-name-part></tp:taxon-name></italic> <bold>54</bold> <italic><tp:taxon-name><tp:taxon-name-part taxon-name-part-type="genus">Cicindela</tp:taxon-name-part> <tp:taxon-name-part taxon-name-part-type="species">herbacea</tp:taxon-name-part> <tp:taxon-name-part taxon-name-part-type="subspecies">herbacea</tp:taxon-name-part></tp:taxon-name></italic> <bold>55</bold> <italic><tp:taxon-name><tp:taxon-name-part taxon-name-part-type="genus">Cicindela</tp:taxon-name-part> <tp:taxon-name-part taxon-name-part-type="species">javeti</tp:taxon-name-part> <tp:taxon-name-part taxon-name-part-type="subspecies">azari</tp:taxon-name-part></tp:taxon-name></italic> <bold>56</bold> <italic><tp:taxon-name><tp:taxon-name-part taxon-name-part-type="genus">Habrodera</tp:taxon-name-part> <tp:taxon-name-part taxon-name-part-type="species">nilotica</tp:taxon-name-part> <tp:taxon-name-part taxon-name-part-type="subspecies">nilotica</tp:taxon-name-part></tp:taxon-name></italic> <bold>57</bold> <italic><tp:taxon-name><tp:taxon-name-part taxon-name-part-type="genus">Lophyra</tp:taxon-name-part> <tp:taxon-name-part taxon-name-part-type="species">flexuosa</tp:taxon-name-part> <tp:taxon-name-part taxon-name-part-type="subspecies">flexuosa</tp:taxon-name-part></tp:taxon-name></italic> <bold>58</bold> <italic><tp:taxon-name><tp:taxon-name-part taxon-name-part-type="genus">Hypaetha</tp:taxon-name-part> <tp:taxon-name-part taxon-name-part-type="species">singularis</tp:taxon-name-part></tp:taxon-name></italic> <bold>59</bold> <italic><tp:taxon-name><tp:taxon-name-part taxon-name-part-type="genus">Cylindera</tp:taxon-name-part> <tp:taxon-name-part taxon-name-part-type="species">contorta</tp:taxon-name-part> <tp:taxon-name-part taxon-name-part-type="subspecies">valdenbergi</tp:taxon-name-part></tp:taxon-name></italic> <bold>60</bold> <italic><tp:taxon-name><tp:taxon-name-part taxon-name-part-type="genus">Myriochila</tp:taxon-name-part> <tp:taxon-name-part taxon-name-part-type="species">melancholica</tp:taxon-name-part> <tp:taxon-name-part taxon-name-part-type="subspecies">melancholica</tp:taxon-name-part></tp:taxon-name></italic> <bold>61</bold> <italic><tp:taxon-name><tp:taxon-name-part taxon-name-part-type="genus">Grammognatha</tp:taxon-name-part> <tp:taxon-name-part taxon-name-part-type="species">euphratica</tp:taxon-name-part> <tp:taxon-name-part taxon-name-part-type="subspecies">euphratica</tp:taxon-name-part></tp:taxon-name></italic>. Scale bars: 1 mm.</p></caption><graphic xmlns:xlink="http://www.w3.org/1999/xlink" xlink:href="zookeys-578-115-g014.jpg" position="float" orientation="portrait" xlink:type="simple" id="oo_84331.jpg"/></fig><fig id="F19" position="float" orientation="portrait"><label>Figures 93–100.</label><caption><p>Aedeagus and internal sack of <italic><tp:taxon-name><tp:taxon-name-part taxon-name-part-type="genus">Cicindela</tp:taxon-name-part></tp:taxon-name></italic> ssp.: <bold>93–96</bold> <italic><tp:taxon-name><tp:taxon-name-part taxon-name-part-type="genus">Cicindela</tp:taxon-name-part> <tp:taxon-name-part taxon-name-part-type="species">herbacea</tp:taxon-name-part> <tp:taxon-name-part taxon-name-part-type="subspecies">herbacea</tp:taxon-name-part></tp:taxon-name></italic> <bold>97–100</bold> <italic><tp:taxon-name><tp:taxon-name-part taxon-name-part-type="genus">Cicindela</tp:taxon-name-part> <tp:taxon-name-part taxon-name-part-type="species">javeti</tp:taxon-name-part> <tp:taxon-name-part taxon-name-part-type="subspecies">azari</tp:taxon-name-part></tp:taxon-name></italic> <bold>93, 97</bold> aedeagus <bold>94–96, 98–100</bold> internal sac <bold>93, 96–97, 100</bold> left lateral view <bold>95, 99</bold> dorsal view <bold>94, 98</bold> right lateral view <bold>98–100</bold> partly inflanted); <italic>B</italic> basal bladder; <italic>VLR</italic> – ventro-lateral right bladder. Scale bars: 1 mm (93, 97: A; 94–96: B; 98–100: C).</p></caption><graphic xmlns:xlink="http://www.w3.org/1999/xlink" xlink:href="zookeys-578-115-g019.jpg" position="float" orientation="portrait" xlink:type="simple" id="oo_84336.jpg"/></fig></tp:treatment-sec><ref-list><ref id="B70"><mixed-citation xmlns:xlink="http://www.w3.org/1999/xlink" xlink:type="simple">
          <person-group><name name-style="western"><surname>Wiesner</surname><given-names>J</given-names></name></person-group> (<year>1992</year>) <source>Checklist of the tiger beetles of the world.</source> <publisher-name>Erna Bauer Verlag</publisher-name>, <publisher-loc>Keltern</publisher-loc>, <size units="page">364 pp</size>.</mixed-citation></ref><ref id="B53"><mixed-citation xmlns:xlink="http://www.w3.org/1999/xlink" xlink:type="simple">
          <person-group><name name-style="western"><surname>Puchkov</surname><given-names>AV</given-names></name><name name-style="western"><surname>Matalin</surname><given-names>AV</given-names></name></person-group> (<year>2003</year>) <chapter-title>Subfamily <tp:taxon-name><tp:taxon-name-part taxon-name-part-type="subfamily">Cicindelinae</tp:taxon-name-part></tp:taxon-name> Latreille, 1802.</chapter-title> In: <person-group><name name-style="western"><surname>Löbl</surname><given-names>I</given-names></name><name name-style="western"><surname>Smetana</surname><given-names>A</given-names></name></person-group> (<role>Eds</role>) <source>Catalogue of Palaearctic <tp:taxon-name><tp:taxon-name-part taxon-name-part-type="order">Coleoptera</tp:taxon-name-part></tp:taxon-name>. 1. <tp:taxon-name><tp:taxon-name-part taxon-name-part-type="suborder">Archostemata</tp:taxon-name-part></tp:taxon-name> – <tp:taxon-name><tp:taxon-name-part taxon-name-part-type="suborder">Myxophaga</tp:taxon-name-part></tp:taxon-name> – <tp:taxon-name><tp:taxon-name-part taxon-name-part-type="suborder">Adephaga</tp:taxon-name-part></tp:taxon-name></source>. <publisher-name>Appolo Book</publisher-name>, <publisher-loc>Stenstrup</publisher-loc>, <fpage>99</fpage>–<lpage>118</lpage>.</mixed-citation></ref><ref id="B29"><mixed-citation xmlns:xlink="http://www.w3.org/1999/xlink" xlink:type="simple">
          <person-group><name name-style="western"><surname>Franzen</surname><given-names>M</given-names></name></person-group> (<year>2007</year>) <article-title>A new species of tiger beetle of the <italic><tp:taxon-name><tp:taxon-name-part taxon-name-part-type="genus">Cicindela</tp:taxon-name-part> <tp:taxon-name-part taxon-name-part-type="species">campestris</tp:taxon-name-part></tp:taxon-name></italic> group from southern Turkey, with remarks on the identity of <italic><tp:taxon-name><tp:taxon-name-part taxon-name-part-type="genus">C.</tp:taxon-name-part> <tp:taxon-name-part taxon-name-part-type="species">herbacea</tp:taxon-name-part></tp:taxon-name></italic> Klug, 1832 and other taxa related to <italic><tp:taxon-name><tp:taxon-name-part taxon-name-part-type="genus">C.</tp:taxon-name-part> <tp:taxon-name-part taxon-name-part-type="species">desertorum</tp:taxon-name-part></tp:taxon-name></italic> Dejean, 1825.</article-title> <source>Spixiana</source> <volume>30</volume>(<issue>1</issue>): <fpage>13</fpage>–<lpage>24</lpage>.</mixed-citation></ref><ref id="B23"><mixed-citation xmlns:xlink="http://www.w3.org/1999/xlink" xlink:type="simple">
          <person-group><name name-style="western"><surname>Deuve</surname><given-names>Th</given-names></name></person-group> (<year>2011</year>) <article-title>Esquisse pour l’étude des <italic><tp:taxon-name><tp:taxon-name-part taxon-name-part-type="genus">Cicindela</tp:taxon-name-part></tp:taxon-name></italic> proches de <italic><tp:taxon-name><tp:taxon-name-part taxon-name-part-type="species">campestris</tp:taxon-name-part></tp:taxon-name></italic>, <italic><tp:taxon-name><tp:taxon-name-part taxon-name-part-type="species">desertorum</tp:taxon-name-part></tp:taxon-name></italic>, <italic><tp:taxon-name><tp:taxon-name-part taxon-name-part-type="species">herbacea</tp:taxon-name-part></tp:taxon-name></italic> et <italic><tp:taxon-name><tp:taxon-name-part taxon-name-part-type="species">javeti</tp:taxon-name-part></tp:taxon-name></italic> au Proche-Orient (<tp:taxon-name><tp:taxon-name-part taxon-name-part-type="order">Coleoptera</tp:taxon-name-part></tp:taxon-name> <tp:taxon-name><tp:taxon-name-part taxon-name-part-type="superfamily">Caraboidea</tp:taxon-name-part></tp:taxon-name>).</article-title> <source>L’Entomologiste</source> <volume>67</volume>(<issue>3</issue>): <fpage>125</fpage>–<lpage>138</lpage>.</mixed-citation></ref><ref id="B64"><mixed-citation xmlns:xlink="http://www.w3.org/1999/xlink" xlink:type="simple">
          <person-group><name name-style="western"><surname>Valdenberg</surname><given-names>A</given-names></name></person-group> (<year>1983</year>) <article-title>A key to the species of <tp:taxon-name><tp:taxon-name-part taxon-name-part-type="genus">Cicindelidae</tp:taxon-name-part></tp:taxon-name> of Israel and the Sinai.</article-title> <source>Shappirit (Journal of the Israel Entomology Center)</source> <volume>1</volume>: <fpage>38</fpage>–<lpage>48</lpage>. <comment>[In Hebrew]</comment></mixed-citation></ref><ref id="B49"><mixed-citation xmlns:xlink="http://www.w3.org/1999/xlink" xlink:type="simple">
          <person-group><name name-style="western"><surname>Nussbaum</surname><given-names>Y</given-names></name></person-group> (<year>1987</year>) <article-title>Tiger beetles from Israel and Sinai (<tp:taxon-name><tp:taxon-name-part taxon-name-part-type="order">Coleoptera</tp:taxon-name-part></tp:taxon-name>: <tp:taxon-name><tp:taxon-name-part taxon-name-part-type="genus">Cicindelidae</tp:taxon-name-part></tp:taxon-name>).</article-title> <source>Yes Quarterly</source> <volume>4</volume>(<issue>1</issue>): <fpage>7</fpage>–<lpage>15</lpage>.</mixed-citation></ref><ref id="B22"><mixed-citation xmlns:xlink="http://www.w3.org/1999/xlink" xlink:type="simple">
          <person-group><name name-style="western"><surname>Chikatunov</surname><given-names>V</given-names></name><name name-style="western"><surname>Kravchenko</surname><given-names>V</given-names></name><name name-style="western"><surname>Müller</surname><given-names>G</given-names></name></person-group> (<year>2006</year>) <article-title><tp:taxon-name><tp:taxon-name-part taxon-name-part-type="family">Carabidae</tp:taxon-name-part></tp:taxon-name> (<tp:taxon-name><tp:taxon-name-part taxon-name-part-type="order">Coleoptera</tp:taxon-name-part></tp:taxon-name>) collected in the Israeli light trap survey and their association with the major phyto-geographical zones of Israel Esperiana.</article-title> <source>Buchreiche zur Entomologie</source> <volume>12</volume>: <fpage>289</fpage>–<lpage>297</lpage>.</mixed-citation></ref><ref id="B52"><mixed-citation xmlns:xlink="http://www.w3.org/1999/xlink" xlink:type="simple">
          <person-group><name name-style="western"><surname>Ptashkovsky</surname><given-names>Yu</given-names></name></person-group> (<year>2009</year>) <source>The Beetles of Israel</source>. <comment>Private publishing</comment>, <size units="page">195 pp</size>. <comment>[In Russian]</comment></mixed-citation></ref><ref id="B24"><mixed-citation xmlns:xlink="http://www.w3.org/1999/xlink" xlink:type="simple">
          <person-group><name name-style="western"><surname>Deuve</surname><given-names>Th</given-names></name></person-group> (<year>2012</year>) <article-title>Esquisse pour l’étude des populations est-méditerranéennes du grupe de <italic><tp:taxon-name><tp:taxon-name-part taxon-name-part-type="genus">Cicindela</tp:taxon-name-part> <tp:taxon-name-part taxon-name-part-type="species">campestris</tp:taxon-name-part></tp:taxon-name></italic> (<tp:taxon-name><tp:taxon-name-part taxon-name-part-type="order">Coleoptera</tp:taxon-name-part></tp:taxon-name> <tp:taxon-name><tp:taxon-name-part taxon-name-part-type="superfamily">Caraboidea</tp:taxon-name-part></tp:taxon-name>).</article-title> <source>L’Entomologiste</source> <volume>68</volume>(<issue>1</issue>): <fpage>3</fpage>–<lpage>16</lpage>.</mixed-citation></ref></ref-list></tp:taxon-treatment>
