# Supplementary material for: The tiger beetles (Coleoptera, Carabidae, Cicindelinae) of Israel and adjacent lands
Source: Zookeys. 2016 Apr 8;(578):115–60. doi: 10.3897/zookeys.578.7383 (PMC4829963; doi:10.3897/zookeys.578.7383)
Supplement: XML Treatment for Habrodera nilotica nilotica [file zookeys.578.7383-treatment10.xml]

<!DOCTYPE tp:taxon-treatment
  PUBLIC "-//TaxonX//DTD Taxonomic Treatment Publishing DTD v0 20100105//EN" "tax-treatment-NSO.dtd">
<tp:taxon-treatment xmlns:tp="http://www.plazi.org/taxpub"><tp:treatment-meta><kwd-group><label>Taxon classification</label><kwd><named-content content-type="kingdom">Animalia</named-content></kwd><kwd><named-content content-type="order">Coleoptera</named-content></kwd><kwd><named-content content-type="family">Carabidae</named-content></kwd></kwd-group><mixed-citation publication-type="journal"><person-group><name><surname>Matalin</surname><given-names>Andrey V.</given-names></name><name><surname>Chikatunov</surname><given-names>Vladimir I.</given-names></name></person-group><article-title>The tiger beetles (<tp:taxon-name><tp:taxon-name-part taxon-name-part-type="order">Coleoptera</tp:taxon-name-part></tp:taxon-name>, <tp:taxon-name><tp:taxon-name-part taxon-name-part-type="family">Carabidae</tp:taxon-name-part></tp:taxon-name>, <tp:taxon-name><tp:taxon-name-part taxon-name-part-type="subfamily">Cicindelinae</tp:taxon-name-part></tp:taxon-name>) of Israel and adjacent lands</article-title><source>Zookeys</source><day>8</day><month>4</month><year>2016</year><volume>2016</volume><issue>578</issue><fpage>115</fpage><lpage>160</lpage><pub-id pub-id-type="doi">10.3897/zookeys.578.7383</pub-id></mixed-citation></tp:treatment-meta><tp:nomenclature><label>(○)</label><tp:taxon-name>
                        <tp:taxon-name-part taxon-name-part-type="genus">Habrodera</tp:taxon-name-part>
                        <tp:taxon-name-part taxon-name-part-type="species">nilotica</tp:taxon-name-part>
                        <tp:taxon-name-part taxon-name-part-type="subspecies">nilotica</tp:taxon-name-part>
                      </tp:taxon-name><tp:taxon-authority>(Dejean, 1825)</tp:taxon-authority></tp:nomenclature><tp:treatment-sec sec-type="General distribution"><title>General distribution.</title><p>
              <bold>Asia</bold> Egypt (Sinai); <bold>Africa</bold> Canary Islands (Grand Canary), Senegal, Ghana, Mali, Guinea, Equatorial Guinea, Sierra Leone, Nigeria, Central African Republic, Togo, Benin, Sudan, Egypt, Kenya, Congo, Zaire, Tanzania, Ethiopia, Malawi, Mozambique, South Africa.</p></tp:treatment-sec><tp:treatment-sec sec-type="References"><title>References.</title><p>
              <bold>Israel</bold> – <xref ref-type="bibr" rid="B22">Chikatunov et al. 2006</xref>: 293; <bold>Egypt (Sinai)</bold> <xref ref-type="bibr" rid="B8">Alfieri 1976</xref>: 2 (as <italic><tp:taxon-name><tp:taxon-name-part taxon-name-part-type="genus">Cicindela</tp:taxon-name-part></tp:taxon-name></italic>); <xref ref-type="bibr" rid="B70">Wiesner 1992</xref>: 165); <xref ref-type="bibr" rid="B69">Werner 2000</xref>: 138; <xref ref-type="bibr" rid="B3">Abdel-Dayem et al. 2003</xref>: 202; <xref ref-type="bibr" rid="B53">Puchkov and Matalin 2003</xref>: 103; <xref ref-type="bibr" rid="B1">Abdel-Dayem 2004</xref>: 74.</p></tp:treatment-sec><tp:treatment-sec sec-type="Distribution"><title>Distribution</title><p>(Fig. <xref ref-type="fig" rid="F5">5</xref>). <bold>Egypt (Sinai), Sinai Mountains</bold>: <italic>Wadi Isla</italic> (after <xref ref-type="bibr" rid="B8">Alfieri 1976</xref>; <xref ref-type="bibr" rid="B3">Abdel-Dayem et al. 2003</xref>; <xref ref-type="bibr" rid="B1">Abdel-Dayem 2004</xref>); <italic>St. Katherine</italic> (after <xref ref-type="bibr" rid="B1">Abdel-Dayem 2004</xref>).</p></tp:treatment-sec><tp:treatment-sec sec-type="Comments"><title>Comments.</title><p>Previously <italic><tp:taxon-name><tp:taxon-name-part taxon-name-part-type="genus">Habrodera</tp:taxon-name-part> <tp:taxon-name-part taxon-name-part-type="species">nilotica</tp:taxon-name-part> <tp:taxon-name-part taxon-name-part-type="subspecies">nilotica</tp:taxon-name-part></tp:taxon-name></italic> (Dejean, 1825) was mistakenly referenced in the fauna of Israel (<xref ref-type="bibr" rid="B22">Chikatunov et al. 2006</xref>).</p></tp:treatment-sec><tp:treatment-sec><!--Section generated to contain objects referenced in tp:taxon-treatment.--><fig id="F5" position="float" orientation="portrait"><label>Figure 5.</label><caption><p>Distribution of <italic><tp:taxon-name><tp:taxon-name-part taxon-name-part-type="genus">Cephalota</tp:taxon-name-part> <tp:taxon-name-part taxon-name-part-type="species">tibialis</tp:taxon-name-part> <tp:taxon-name-part taxon-name-part-type="subspecies">tibialis</tp:taxon-name-part></tp:taxon-name></italic> (red circles), <italic><tp:taxon-name><tp:taxon-name-part taxon-name-part-type="genus">Cephalota</tp:taxon-name-part> <tp:taxon-name-part taxon-name-part-type="species">littorea</tp:taxon-name-part> <tp:taxon-name-part taxon-name-part-type="subspecies">littorea</tp:taxon-name-part></tp:taxon-name></italic> (blue rhombs) and <italic><tp:taxon-name><tp:taxon-name-part taxon-name-part-type="genus">Habrodera</tp:taxon-name-part> <tp:taxon-name-part taxon-name-part-type="species">nilotica</tp:taxon-name-part> <tp:taxon-name-part taxon-name-part-type="subspecies">nilotica</tp:taxon-name-part></tp:taxon-name></italic> (green triangles) in Sinai Peninsula, Egypt (open symbols records before year 1949, half-solid symbols – records between years 1950–1999; URL map source <ext-link xmlns:xlink="http://www.w3.org/1999/xlink" xlink:type="simple" ext-link-type="uri" xlink:href="https://upload.wikimedia.org/wikipedia/commons/5/59/Sinai_relief_location_map.svg">https://upload.wikimedia.org/wikipedia/commons/5/59/Sinai_relief_location_map.svg</ext-link>).</p></caption><graphic xmlns:xlink="http://www.w3.org/1999/xlink" xlink:href="zookeys-578-115-g005.jpg" position="float" orientation="portrait" xlink:type="simple" id="oo_84321.jpg"/></fig></tp:treatment-sec><ref-list><ref id="B22"><mixed-citation xmlns:xlink="http://www.w3.org/1999/xlink" xlink:type="simple">
          <person-group><name name-style="western"><surname>Chikatunov</surname><given-names>V</given-names></name><name name-style="western"><surname>Kravchenko</surname><given-names>V</given-names></name><name name-style="western"><surname>Müller</surname><given-names>G</given-names></name></person-group> (<year>2006</year>) <article-title><tp:taxon-name><tp:taxon-name-part taxon-name-part-type="family">Carabidae</tp:taxon-name-part></tp:taxon-name> (<tp:taxon-name><tp:taxon-name-part taxon-name-part-type="order">Coleoptera</tp:taxon-name-part></tp:taxon-name>) collected in the Israeli light trap survey and their association with the major phyto-geographical zones of Israel Esperiana.</article-title> <source>Buchreiche zur Entomologie</source> <volume>12</volume>: <fpage>289</fpage>–<lpage>297</lpage>.</mixed-citation></ref><ref id="B8"><mixed-citation xmlns:xlink="http://www.w3.org/1999/xlink" xlink:type="simple">
          <person-group><name name-style="western"><surname>Alfieri</surname><given-names>A</given-names></name></person-group> (<year>1976</year>) <article-title>The <tp:taxon-name><tp:taxon-name-part taxon-name-part-type="order">Coleoptera</tp:taxon-name-part></tp:taxon-name> of Egypt.</article-title> <source>Mémoires de la Société Entomologique d’Egypte</source> <volume>5</volume>: <fpage>1</fpage>–<lpage>362</lpage>.</mixed-citation></ref><ref id="B70"><mixed-citation xmlns:xlink="http://www.w3.org/1999/xlink" xlink:type="simple">
          <person-group><name name-style="western"><surname>Wiesner</surname><given-names>J</given-names></name></person-group> (<year>1992</year>) <source>Checklist of the tiger beetles of the world.</source> <publisher-name>Erna Bauer Verlag</publisher-name>, <publisher-loc>Keltern</publisher-loc>, <size units="page">364 pp</size>.</mixed-citation></ref><ref id="B69"><mixed-citation xmlns:xlink="http://www.w3.org/1999/xlink" xlink:type="simple">
          <person-group><name name-style="western"><surname>Werner</surname><given-names>K</given-names></name></person-group> (<year>2000</year>) <source>The tiger beetles of Africa (<tp:taxon-name><tp:taxon-name-part taxon-name-part-type="order">Coleoptera</tp:taxon-name-part></tp:taxon-name>: <tp:taxon-name><tp:taxon-name-part taxon-name-part-type="genus">Cicindelidae</tp:taxon-name-part></tp:taxon-name>)</source>. <volume>2</volume>. <publisher-name>Taita Publishers</publisher-name>, <size units="page">207 pp</size>.</mixed-citation></ref><ref id="B3"><mixed-citation xmlns:xlink="http://www.w3.org/1999/xlink" xlink:type="simple">
          <person-group><name name-style="western"><surname>Abdel-Dayem</surname><given-names>MS</given-names></name><name name-style="western"><surname>El-Hawagry</surname><given-names>MSA</given-names></name><name name-style="western"><surname>Hassan</surname><given-names>SA</given-names></name></person-group> (<year>2003</year>) <article-title>A review of the Egyptian species of tiger beetles (<tp:taxon-name><tp:taxon-name-part taxon-name-part-type="order">Coleoptera</tp:taxon-name-part></tp:taxon-name>, <tp:taxon-name><tp:taxon-name-part taxon-name-part-type="family">Carabidae</tp:taxon-name-part></tp:taxon-name>, <tp:taxon-name><tp:taxon-name-part taxon-name-part-type="subfamily">Cicindelinae</tp:taxon-name-part></tp:taxon-name>).</article-title> <source>Bulletin of the Entomological Society of Egypt</source> <volume>80</volume>: <fpage>193</fpage>–<lpage>217</lpage>.</mixed-citation></ref><ref id="B53"><mixed-citation xmlns:xlink="http://www.w3.org/1999/xlink" xlink:type="simple">
          <person-group><name name-style="western"><surname>Puchkov</surname><given-names>AV</given-names></name><name name-style="western"><surname>Matalin</surname><given-names>AV</given-names></name></person-group> (<year>2003</year>) <chapter-title>Subfamily <tp:taxon-name><tp:taxon-name-part taxon-name-part-type="subfamily">Cicindelinae</tp:taxon-name-part></tp:taxon-name> Latreille, 1802.</chapter-title> In: <person-group><name name-style="western"><surname>Löbl</surname><given-names>I</given-names></name><name name-style="western"><surname>Smetana</surname><given-names>A</given-names></name></person-group> (<role>Eds</role>) <source>Catalogue of Palaearctic <tp:taxon-name><tp:taxon-name-part taxon-name-part-type="order">Coleoptera</tp:taxon-name-part></tp:taxon-name>. 1. <tp:taxon-name><tp:taxon-name-part taxon-name-part-type="suborder">Archostemata</tp:taxon-name-part></tp:taxon-name> – <tp:taxon-name><tp:taxon-name-part taxon-name-part-type="suborder">Myxophaga</tp:taxon-name-part></tp:taxon-name> – <tp:taxon-name><tp:taxon-name-part taxon-name-part-type="suborder">Adephaga</tp:taxon-name-part></tp:taxon-name></source>. <publisher-name>Appolo Book</publisher-name>, <publisher-loc>Stenstrup</publisher-loc>, <fpage>99</fpage>–<lpage>118</lpage>.</mixed-citation></ref><ref id="B1"><mixed-citation xmlns:xlink="http://www.w3.org/1999/xlink" xlink:type="simple">
          <person-group><name name-style="western"><surname>Abdel-Dayem</surname><given-names>MS</given-names></name></person-group> (<year>2004</year>) <article-title>Diversity and spatial distribution of ground and tiger beetles (<tp:taxon-name><tp:taxon-name-part taxon-name-part-type="family">Carabidae</tp:taxon-name-part></tp:taxon-name>, <tp:taxon-name><tp:taxon-name-part taxon-name-part-type="order">Coleoptera</tp:taxon-name-part></tp:taxon-name>) in the Sinai Peninsula, Egypt.</article-title> <source>Bulletin of the Entomological Society of Egypt</source> <volume>81</volume>: <fpage>57</fpage>–<lpage>80</lpage>.</mixed-citation></ref></ref-list></tp:taxon-treatment>
