# Supplementary material for: The tiger beetles (Coleoptera, Carabidae, Cicindelinae) of Israel and adjacent lands
Source: Zookeys. 2016 Apr 8;(578):115–60. doi: 10.3897/zookeys.578.7383 (PMC4829963; doi:10.3897/zookeys.578.7383)
Supplement: XML Treatment for Lophyra (s. str.) flexuosa flexuosa [file zookeys.578.7383-treatment12.xml]

<!DOCTYPE tp:taxon-treatment
  PUBLIC "-//TaxonX//DTD Taxonomic Treatment Publishing DTD v0 20100105//EN" "tax-treatment-NSO.dtd">
<tp:taxon-treatment xmlns:tp="http://www.plazi.org/taxpub"><tp:treatment-meta><kwd-group><label>Taxon classification</label><kwd><named-content content-type="kingdom">Animalia</named-content></kwd><kwd><named-content content-type="order">Coleoptera</named-content></kwd><kwd><named-content content-type="family">Carabidae</named-content></kwd></kwd-group><mixed-citation publication-type="journal"><person-group><name><surname>Matalin</surname><given-names>Andrey V.</given-names></name><name><surname>Chikatunov</surname><given-names>Vladimir I.</given-names></name></person-group><article-title>The tiger beetles (<tp:taxon-name><tp:taxon-name-part taxon-name-part-type="order">Coleoptera</tp:taxon-name-part></tp:taxon-name>, <tp:taxon-name><tp:taxon-name-part taxon-name-part-type="family">Carabidae</tp:taxon-name-part></tp:taxon-name>, <tp:taxon-name><tp:taxon-name-part taxon-name-part-type="subfamily">Cicindelinae</tp:taxon-name-part></tp:taxon-name>) of Israel and adjacent lands</article-title><source>Zookeys</source><day>8</day><month>4</month><year>2016</year><volume>2016</volume><issue>578</issue><fpage>115</fpage><lpage>160</lpage><pub-id pub-id-type="doi">10.3897/zookeys.578.7383</pub-id></mixed-citation></tp:treatment-meta><tp:nomenclature><tp:taxon-name>
                        <tp:taxon-name-part taxon-name-part-type="genus">Lophyra</tp:taxon-name-part>
                        <tp:taxon-name-part taxon-name-part-type="sensu">(s. str.)</tp:taxon-name-part>
                        <tp:taxon-name-part taxon-name-part-type="species">flexuosa</tp:taxon-name-part>
                        <tp:taxon-name-part taxon-name-part-type="subspecies">flexuosa</tp:taxon-name-part>
                      </tp:taxon-name><tp:taxon-authority>(Fabricius, 1787)</tp:taxon-authority></tp:nomenclature><tp:treatment-sec sec-type="General distribution"><title>General distribution.</title><p>
              <bold>Europe</bold> Portugal, Spain, Andorra, France, Italy, Switzerland; <bold>Asia</bold> Israel, Egypt (Sinai); <bold>Africa</bold> Morocco, Tunisia, Algeria, Libya, Egypt.</p><!--PageBreak--></tp:treatment-sec><tp:treatment-sec sec-type="References"><title>References.</title><p>
              <bold>Israel</bold> – <xref ref-type="bibr" rid="B14">Bodenheimer 1937</xref>: 108 (as <italic><tp:taxon-name><tp:taxon-name-part taxon-name-part-type="genus">Cicindela</tp:taxon-name-part></tp:taxon-name></italic>), <xref ref-type="bibr" rid="B64">Valdenberg 1983</xref>: 42, 48 (as <italic><tp:taxon-name><tp:taxon-name-part taxon-name-part-type="genus">Cicindela</tp:taxon-name-part> <tp:taxon-name-part taxon-name-part-type="species">flexosa</tp:taxon-name-part></tp:taxon-name></italic>), <xref ref-type="bibr" rid="B65">1985</xref>: 33 (as <italic><tp:taxon-name><tp:taxon-name-part taxon-name-part-type="genus">Cicindela</tp:taxon-name-part> <tp:taxon-name-part taxon-name-part-type="species">flexosa</tp:taxon-name-part></tp:taxon-name></italic>); <xref ref-type="bibr" rid="B49">Nussbaum 1987</xref>: 9, 15 (as <italic><tp:taxon-name><tp:taxon-name-part taxon-name-part-type="genus">Cicindela</tp:taxon-name-part></tp:taxon-name></italic>); <xref ref-type="bibr" rid="B70">Wiesner 1992</xref>: 160; <xref ref-type="bibr" rid="B53">Puchkov and Matalin 2003</xref>: 112; <xref ref-type="bibr" rid="B22">Chikatunov et al. 2006</xref>: 293; <xref ref-type="bibr" rid="B52">Ptashkovsky 2009</xref>: 8-9; <bold>Egypt (Sinai)</bold> <xref ref-type="bibr" rid="B8">Alfieri 1976</xref>: 1-2 (as <italic><tp:taxon-name><tp:taxon-name-part taxon-name-part-type="genus">Cicindela</tp:taxon-name-part></tp:taxon-name></italic>); <xref ref-type="bibr" rid="B49">Nussbaum 1987</xref>: 9, 15 (as <italic><tp:taxon-name><tp:taxon-name-part taxon-name-part-type="genus">Cicindela</tp:taxon-name-part></tp:taxon-name></italic>); <xref ref-type="bibr" rid="B70">Wiesner 1992</xref>: 160; <xref ref-type="bibr" rid="B3">Abdel-Dayem et al. 2003</xref>: 203; <xref ref-type="bibr" rid="B53">Puchkov and Matalin 2003</xref>: 103; <xref ref-type="bibr" rid="B1">Abdel-Dayem 2004</xref>: 74.</p></tp:treatment-sec><tp:treatment-sec sec-type="Distribution"><title>Distribution</title><p>(Figs <xref ref-type="fig" rid="F6">6</xref>, <xref ref-type="fig" rid="F9">9</xref>). <bold>Israel (including State of Palestine), Northern Coastal Plain</bold>: ‘<italic>Akko</italic>, <named-content xmlns:xlink="http://www.w3.org/1999/xlink" content-type="date" xlink:type="simple">23.IV.1927</named-content>, leg. O. Theodor 1♀; <italic>Dor</italic>, <named-content xmlns:xlink="http://www.w3.org/1999/xlink" content-type="date" xlink:type="simple">23.IV.1998</named-content>, leg. A. Traub 2♀♀; <italic>Haifa</italic>, <named-content xmlns:xlink="http://www.w3.org/1999/xlink" content-type="date" xlink:type="simple">18.V.1996</named-content>, leg. Hauser 1♀; <italic>Ma’agan Mikha`el</italic>, <named-content xmlns:xlink="http://www.w3.org/1999/xlink" content-type="date" xlink:type="simple">16.V.1978</named-content>, <named-content xmlns:xlink="http://www.w3.org/1999/xlink" content-type="date" xlink:type="simple">21.XI.1978</named-content>, <named-content xmlns:xlink="http://www.w3.org/1999/xlink" content-type="date" xlink:type="simple">18.XII.1978</named-content>, <named-content xmlns:xlink="http://www.w3.org/1999/xlink" content-type="date" xlink:type="simple">12.II.1979</named-content>, <named-content xmlns:xlink="http://www.w3.org/1999/xlink" content-type="date" xlink:type="simple">4.III.1979</named-content>, <named-content xmlns:xlink="http://www.w3.org/1999/xlink" content-type="date" xlink:type="simple">10.III.1979</named-content>, <named-content xmlns:xlink="http://www.w3.org/1999/xlink" content-type="date" xlink:type="simple">16.VI.1981</named-content>, leg. A. Valdenberg 31♂♂ 56♀♀; <named-content xmlns:xlink="http://www.w3.org/1999/xlink" content-type="date" xlink:type="simple">16.IV.1983</named-content>, leg. E. Shney-Dor – 1♂ 3♀♀ (all <named-content xmlns:xlink="http://www.w3.org/1999/xlink" content-type="dwc:institutional_code" xlink:type="simple">TAU</named-content>); <bold>Central Coastal Plain</bold>: <italic>Bat Yam</italic>, <named-content xmlns:xlink="http://www.w3.org/1999/xlink" content-type="date" xlink:type="simple">14.III.1940</named-content>, <named-content xmlns:xlink="http://www.w3.org/1999/xlink" content-type="date" xlink:type="simple">12.II.1941</named-content>, leg. H. Bytinski-Salz 2♂♂ 1♀; <italic>Hofit</italic>, <named-content xmlns:xlink="http://www.w3.org/1999/xlink" content-type="date" xlink:type="simple">21.IX.1994</named-content>, leg. A. Freidberg 1♂; <italic>Holon</italic>, <named-content xmlns:xlink="http://www.w3.org/1999/xlink" content-type="date" xlink:type="simple">4.V.1978</named-content>, leg. A. Freidberg 3♂♂ 2♀♀; <italic>Nahal Alexander</italic>, <named-content xmlns:xlink="http://www.w3.org/1999/xlink" content-type="dwc:verbatimCoordinates" xlink:type="simple">32°24'N, 34°52'E</named-content>, <named-content xmlns:xlink="http://www.w3.org/1999/xlink" content-type="date" xlink:type="simple">15.V.2005</named-content>, leg. I. Zonstein 1♀; <italic>Rehovot</italic>, <named-content xmlns:xlink="http://www.w3.org/1999/xlink" content-type="date" xlink:type="simple">18.III.1954</named-content>, leg. J. Wahrman 2♀♀ (all <named-content xmlns:xlink="http://www.w3.org/1999/xlink" content-type="dwc:institutional_code" xlink:type="simple">TAU</named-content>); <bold>Southern Coastal Plain</bold>: <italic>Ashdod</italic>, sands, <named-content xmlns:xlink="http://www.w3.org/1999/xlink" content-type="date" xlink:type="simple">29.II.1984</named-content>, leg. A. Freidberg 1♂; <italic>Nir ‘Am</italic>, <named-content xmlns:xlink="http://www.w3.org/1999/xlink" content-type="date" xlink:type="simple">21.III.1946</named-content>, leg. H. Bytinski-Salz 2♂♂ 3♀♀; <italic>Nizzanim</italic>, <named-content xmlns:xlink="http://www.w3.org/1999/xlink" content-type="date" xlink:type="simple">5.III.1996</named-content>, leg. A. Freidberg 1♀; <italic>Yavne</italic>, <named-content xmlns:xlink="http://www.w3.org/1999/xlink" content-type="date" xlink:type="simple">17.IV.1974</named-content>, leg. D. Furth 2♂♂; <italic>Ziqqim</italic>, <named-content xmlns:xlink="http://www.w3.org/1999/xlink" content-type="date" xlink:type="simple">7.II.1996</named-content>, leg. I. Yarom &amp; A. Freidberg 2♂♂ (all <named-content xmlns:xlink="http://www.w3.org/1999/xlink" content-type="dwc:institutional_code" xlink:type="simple">TAU</named-content>); <bold>Dead Sea Area</bold>: <italic>Qumeran</italic>, <named-content xmlns:xlink="http://www.w3.org/1999/xlink" content-type="date" xlink:type="simple">18.II.1997</named-content>, leg. V. Chikatunov 2♂♂; <italic>Yeriho</italic>, <named-content xmlns:xlink="http://www.w3.org/1999/xlink" content-type="date" xlink:type="simple">23.VII.2002</named-content>, leg. V. Kravchenko &amp; V. Chikatunov 1♂ 2♀♀ (all <named-content xmlns:xlink="http://www.w3.org/1999/xlink" content-type="dwc:institutional_code" xlink:type="simple">TAU</named-content>); <bold>Arava Valley</bold>: ‘<italic>En ‘Iddan</italic>, <named-content xmlns:xlink="http://www.w3.org/1999/xlink" content-type="date" xlink:type="simple">18.IV.1999</named-content>, leg. I. Yarom &amp; V. Kravchenko 2♂♂ 1♀ (<named-content xmlns:xlink="http://www.w3.org/1999/xlink" content-type="dwc:institutional_code" xlink:type="simple">TAU</named-content>); <bold>Northern Negev</bold>: <italic>Be`er Sheva</italic>, <named-content xmlns:xlink="http://www.w3.org/1999/xlink" content-type="date" xlink:type="simple">1.IV.1946</named-content>, leg. H. Bytinski-Salz 2♀♀; <italic>Bor Mashash</italic>, <named-content xmlns:xlink="http://www.w3.org/1999/xlink" content-type="date" xlink:type="simple">18.IV.1995</named-content>, leg. A. Freidberg 1♂ 1♀; <italic>Gevulot</italic>, <named-content xmlns:xlink="http://www.w3.org/1999/xlink" content-type="date" xlink:type="simple">6.IV.1985</named-content>, leg. E. Shney-Dor 3♂♂ 5♀♀; <italic>Revivim</italic>, Park Golda, <named-content xmlns:xlink="http://www.w3.org/1999/xlink" content-type="date" xlink:type="simple">26.III.1999</named-content>, leg. A. Freidberg 1♂ 1♀ (all <named-content xmlns:xlink="http://www.w3.org/1999/xlink" content-type="dwc:institutional_code" xlink:type="simple">TAU</named-content>); <bold>Central Negev</bold>: <italic>Yeroham</italic>, <named-content xmlns:xlink="http://www.w3.org/1999/xlink" content-type="date" xlink:type="simple">27.III.1966</named-content>, leg. H. Bytinski-Salz 4♂♂ 7♀♀; <named-content xmlns:xlink="http://www.w3.org/1999/xlink" content-type="date" xlink:type="simple">25.IV.1973</named-content>, <named-content xmlns:xlink="http://www.w3.org/1999/xlink" content-type="date" xlink:type="simple">22.IV.1981</named-content>, leg. J. Kugler 1♂ 4♀♀, <named-content xmlns:xlink="http://www.w3.org/1999/xlink" content-type="date" xlink:type="simple">19.III.1978</named-content>, leg. M. Kaplan 6♂♂ 5♀♀; <named-content xmlns:xlink="http://www.w3.org/1999/xlink" content-type="date" xlink:type="simple">19.III.1978</named-content>, leg. A. Freidberg - 6♂♂; <italic>Sede Boker</italic>, <named-content xmlns:xlink="http://www.w3.org/1999/xlink" content-type="date" xlink:type="simple">8.VI.1987</named-content>, leg. E. Shney-Dor – 1♂; <italic>Kadesh Barnea</italic>, <named-content xmlns:xlink="http://www.w3.org/1999/xlink" content-type="date" xlink:type="simple">11.IV.1974</named-content>, leg. D. Furth 3♂♂ 2♀♀; <named-content xmlns:xlink="http://www.w3.org/1999/xlink" content-type="date" xlink:type="simple">9.V.1979</named-content>, leg. A. Valdenberg 3♂♂ 6♀♀ (all <named-content xmlns:xlink="http://www.w3.org/1999/xlink" content-type="dwc:institutional_code" xlink:type="simple">TAU</named-content>); <bold>Southern Negev</bold>: <italic>Elat</italic>, <named-content xmlns:xlink="http://www.w3.org/1999/xlink" content-type="date" xlink:type="simple">14.VI.1981</named-content>, leg. R. Keian 1♀ (<named-content xmlns:xlink="http://www.w3.org/1999/xlink" content-type="dwc:institutional_code" xlink:type="simple">TAU</named-content>).</p><fig id="F6" position="float" orientation="portrait"><label>Figure 6.</label><caption><p>Distribution of <italic><tp:taxon-name><tp:taxon-name-part taxon-name-part-type="genus">Lophyra</tp:taxon-name-part> <tp:taxon-name-part taxon-name-part-type="species">flexuosa</tp:taxon-name-part> <tp:taxon-name-part taxon-name-part-type="subspecies">flexuosa</tp:taxon-name-part></tp:taxon-name></italic> in Israel and Palestine (open circles records before year 1949, half-solid circles records between years 1950–1999, solid circles records after year 2000; map source Eric Gaba Wikimedia Commons user: Sting and Wikimedia Commons user: NordNordWest, URL <ext-link xmlns:xlink="http://www.w3.org/1999/xlink" xlink:type="simple" ext-link-type="uri" xlink:href="https://upload.wikimedia.org/wikipedia/commons/7/7c/Israel_relief_location_map.jpg">https://upload.wikimedia.org/wikipedia/commons/7/7c/Israel_relief_location_map.jpg</ext-link>).</p></caption><graphic xmlns:xlink="http://www.w3.org/1999/xlink" xlink:href="zookeys-578-115-g006.jpg" position="float" orientation="portrait" xlink:type="simple" id="oo_84322.jpg"/></fig><p>
              <bold>Egypt (Sinai), Northern Sinai</bold>: <italic>Sabkhat al Shic</italic>, <named-content xmlns:xlink="http://www.w3.org/1999/xlink" content-type="date" xlink:type="simple">8.V.1981</named-content>, leg. A. Valdenberg 2♂♂ 2♀♀ (<named-content xmlns:xlink="http://www.w3.org/1999/xlink" content-type="dwc:institutional_code" xlink:type="simple">TAU</named-content>); <italic>Ismailia</italic> (after <xref ref-type="bibr" rid="B8">Alfieri 1976</xref>); <bold>Central Sinai Foothills</bold>: <italic>Wadi Godirate</italic> [<italic>Gudeirat</italic>] (after <xref ref-type="bibr" rid="B49">Nussbaum 1987</xref>: Fig. <xref ref-type="fig" rid="F6">6</xref>; <xref ref-type="bibr" rid="B1">Abdel-Dayem 2004</xref>); <bold>Southwestern Sinai</bold>: <italic>Nabeq</italic> (after <xref ref-type="bibr" rid="B1">Abdel-Dayem 2004</xref>), <italic>Wadi Gharandal</italic> (after <xref ref-type="bibr" rid="B8">Alfieri 1976</xref>; <xref ref-type="bibr" rid="B3">Abdel-Dayem et al. 2003</xref>).</p></tp:treatment-sec><tp:treatment-sec><!--Section generated to contain objects referenced in tp:taxon-treatment.--><fig id="F9" position="float" orientation="portrait"><label>Figure 9.</label><caption><p>Distribution of <italic><tp:taxon-name><tp:taxon-name-part taxon-name-part-type="genus">Hypaetha</tp:taxon-name-part> <tp:taxon-name-part taxon-name-part-type="species">singularis</tp:taxon-name-part></tp:taxon-name></italic> (red circles), <italic><tp:taxon-name><tp:taxon-name-part taxon-name-part-type="genus">Myriochila</tp:taxon-name-part> <tp:taxon-name-part taxon-name-part-type="species">melancholica</tp:taxon-name-part> <tp:taxon-name-part taxon-name-part-type="subspecies">melancholica</tp:taxon-name-part></tp:taxon-name></italic> (blue rhombs), <italic><tp:taxon-name><tp:taxon-name-part taxon-name-part-type="genus">Lophyra</tp:taxon-name-part> <tp:taxon-name-part taxon-name-part-type="species">flexuosa</tp:taxon-name-part> <tp:taxon-name-part taxon-name-part-type="subspecies">flexuosa</tp:taxon-name-part></tp:taxon-name></italic> (orange squares) and <italic><tp:taxon-name><tp:taxon-name-part taxon-name-part-type="genus">Grammognatha</tp:taxon-name-part> <tp:taxon-name-part taxon-name-part-type="species">euphratica</tp:taxon-name-part> <tp:taxon-name-part taxon-name-part-type="subspecies">euphratica</tp:taxon-name-part></tp:taxon-name></italic> (lilac triangles) in Sinai Peninsula, Egypt (open symbols records before year 1949, half-solid symbols – records between years 1950–1999; URL map source <ext-link xmlns:xlink="http://www.w3.org/1999/xlink" xlink:type="simple" ext-link-type="uri" xlink:href="https://upload.wikimedia.org/wikipedia/commons/5/59/Sinai_relief_location_map.svg">https://upload.wikimedia.org/wikipedia/commons/5/59/Sinai_relief_location_map.svg</ext-link>).</p></caption><graphic xmlns:xlink="http://www.w3.org/1999/xlink" xlink:href="zookeys-578-115-g009.jpg" position="float" orientation="portrait" xlink:type="simple" id="oo_84325.jpg"/></fig></tp:treatment-sec><ref-list><ref id="B14"><mixed-citation xmlns:xlink="http://www.w3.org/1999/xlink" xlink:type="simple">
          <person-group><name name-style="western"><surname>Bodenheimer</surname><given-names>FS</given-names></name></person-group> (<year>1937</year>) <article-title>Prodromus faunae Palaestinae: Essai sur les éléments zoogéographiques et historiques du sud-ouest du sous-régne paléarctique.</article-title> <source>Mémoires présentés à l’Institut d’Egypte</source> <volume>33</volume>: <fpage>1</fpage>–<lpage>286</lpage>.</mixed-citation></ref><ref id="B64"><mixed-citation xmlns:xlink="http://www.w3.org/1999/xlink" xlink:type="simple">
          <person-group><name name-style="western"><surname>Valdenberg</surname><given-names>A</given-names></name></person-group> (<year>1983</year>) <article-title>A key to the species of <tp:taxon-name><tp:taxon-name-part taxon-name-part-type="genus">Cicindelidae</tp:taxon-name-part></tp:taxon-name> of Israel and the Sinai.</article-title> <source>Shappirit (Journal of the Israel Entomology Center)</source> <volume>1</volume>: <fpage>38</fpage>–<lpage>48</lpage>. <comment>[In Hebrew]</comment></mixed-citation></ref><ref id="B65"><mixed-citation xmlns:xlink="http://www.w3.org/1999/xlink" xlink:type="simple">
          <person-group><name name-style="western"><surname>Valdenberg</surname><given-names>A</given-names></name></person-group> (<year>1985</year>) <article-title>Species of <tp:taxon-name><tp:taxon-name-part taxon-name-part-type="genus">Cicindelidae</tp:taxon-name-part></tp:taxon-name> from Israel and Sinai.</article-title> <source>Shappirit (Journal of the Israel Entomology Center)</source> <volume>2–3</volume>: <fpage>28</fpage>–<lpage>44</lpage>. <comment>[In Hebrew]</comment></mixed-citation></ref><ref id="B49"><mixed-citation xmlns:xlink="http://www.w3.org/1999/xlink" xlink:type="simple">
          <person-group><name name-style="western"><surname>Nussbaum</surname><given-names>Y</given-names></name></person-group> (<year>1987</year>) <article-title>Tiger beetles from Israel and Sinai (<tp:taxon-name><tp:taxon-name-part taxon-name-part-type="order">Coleoptera</tp:taxon-name-part></tp:taxon-name>: <tp:taxon-name><tp:taxon-name-part taxon-name-part-type="genus">Cicindelidae</tp:taxon-name-part></tp:taxon-name>).</article-title> <source>Yes Quarterly</source> <volume>4</volume>(<issue>1</issue>): <fpage>7</fpage>–<lpage>15</lpage>.</mixed-citation></ref><ref id="B70"><mixed-citation xmlns:xlink="http://www.w3.org/1999/xlink" xlink:type="simple">
          <person-group><name name-style="western"><surname>Wiesner</surname><given-names>J</given-names></name></person-group> (<year>1992</year>) <source>Checklist of the tiger beetles of the world.</source> <publisher-name>Erna Bauer Verlag</publisher-name>, <publisher-loc>Keltern</publisher-loc>, <size units="page">364 pp</size>.</mixed-citation></ref><ref id="B53"><mixed-citation xmlns:xlink="http://www.w3.org/1999/xlink" xlink:type="simple">
          <person-group><name name-style="western"><surname>Puchkov</surname><given-names>AV</given-names></name><name name-style="western"><surname>Matalin</surname><given-names>AV</given-names></name></person-group> (<year>2003</year>) <chapter-title>Subfamily <tp:taxon-name><tp:taxon-name-part taxon-name-part-type="subfamily">Cicindelinae</tp:taxon-name-part></tp:taxon-name> Latreille, 1802.</chapter-title> In: <person-group><name name-style="western"><surname>Löbl</surname><given-names>I</given-names></name><name name-style="western"><surname>Smetana</surname><given-names>A</given-names></name></person-group> (<role>Eds</role>) <source>Catalogue of Palaearctic <tp:taxon-name><tp:taxon-name-part taxon-name-part-type="order">Coleoptera</tp:taxon-name-part></tp:taxon-name>. 1. <tp:taxon-name><tp:taxon-name-part taxon-name-part-type="suborder">Archostemata</tp:taxon-name-part></tp:taxon-name> – <tp:taxon-name><tp:taxon-name-part taxon-name-part-type="suborder">Myxophaga</tp:taxon-name-part></tp:taxon-name> – <tp:taxon-name><tp:taxon-name-part taxon-name-part-type="suborder">Adephaga</tp:taxon-name-part></tp:taxon-name></source>. <publisher-name>Appolo Book</publisher-name>, <publisher-loc>Stenstrup</publisher-loc>, <fpage>99</fpage>–<lpage>118</lpage>.</mixed-citation></ref><ref id="B22"><mixed-citation xmlns:xlink="http://www.w3.org/1999/xlink" xlink:type="simple">
          <person-group><name name-style="western"><surname>Chikatunov</surname><given-names>V</given-names></name><name name-style="western"><surname>Kravchenko</surname><given-names>V</given-names></name><name name-style="western"><surname>Müller</surname><given-names>G</given-names></name></person-group> (<year>2006</year>) <article-title><tp:taxon-name><tp:taxon-name-part taxon-name-part-type="family">Carabidae</tp:taxon-name-part></tp:taxon-name> (<tp:taxon-name><tp:taxon-name-part taxon-name-part-type="order">Coleoptera</tp:taxon-name-part></tp:taxon-name>) collected in the Israeli light trap survey and their association with the major phyto-geographical zones of Israel Esperiana.</article-title> <source>Buchreiche zur Entomologie</source> <volume>12</volume>: <fpage>289</fpage>–<lpage>297</lpage>.</mixed-citation></ref><ref id="B52"><mixed-citation xmlns:xlink="http://www.w3.org/1999/xlink" xlink:type="simple">
          <person-group><name name-style="western"><surname>Ptashkovsky</surname><given-names>Yu</given-names></name></person-group> (<year>2009</year>) <source>The Beetles of Israel</source>. <comment>Private publishing</comment>, <size units="page">195 pp</size>. <comment>[In Russian]</comment></mixed-citation></ref><ref id="B8"><mixed-citation xmlns:xlink="http://www.w3.org/1999/xlink" xlink:type="simple">
          <person-group><name name-style="western"><surname>Alfieri</surname><given-names>A</given-names></name></person-group> (<year>1976</year>) <article-title>The <tp:taxon-name><tp:taxon-name-part taxon-name-part-type="order">Coleoptera</tp:taxon-name-part></tp:taxon-name> of Egypt.</article-title> <source>Mémoires de la Société Entomologique d’Egypte</source> <volume>5</volume>: <fpage>1</fpage>–<lpage>362</lpage>.</mixed-citation></ref><ref id="B3"><mixed-citation xmlns:xlink="http://www.w3.org/1999/xlink" xlink:type="simple">
          <person-group><name name-style="western"><surname>Abdel-Dayem</surname><given-names>MS</given-names></name><name name-style="western"><surname>El-Hawagry</surname><given-names>MSA</given-names></name><name name-style="western"><surname>Hassan</surname><given-names>SA</given-names></name></person-group> (<year>2003</year>) <article-title>A review of the Egyptian species of tiger beetles (<tp:taxon-name><tp:taxon-name-part taxon-name-part-type="order">Coleoptera</tp:taxon-name-part></tp:taxon-name>, <tp:taxon-name><tp:taxon-name-part taxon-name-part-type="family">Carabidae</tp:taxon-name-part></tp:taxon-name>, <tp:taxon-name><tp:taxon-name-part taxon-name-part-type="subfamily">Cicindelinae</tp:taxon-name-part></tp:taxon-name>).</article-title> <source>Bulletin of the Entomological Society of Egypt</source> <volume>80</volume>: <fpage>193</fpage>–<lpage>217</lpage>.</mixed-citation></ref><ref id="B1"><mixed-citation xmlns:xlink="http://www.w3.org/1999/xlink" xlink:type="simple">
          <person-group><name name-style="western"><surname>Abdel-Dayem</surname><given-names>MS</given-names></name></person-group> (<year>2004</year>) <article-title>Diversity and spatial distribution of ground and tiger beetles (<tp:taxon-name><tp:taxon-name-part taxon-name-part-type="family">Carabidae</tp:taxon-name-part></tp:taxon-name>, <tp:taxon-name><tp:taxon-name-part taxon-name-part-type="order">Coleoptera</tp:taxon-name-part></tp:taxon-name>) in the Sinai Peninsula, Egypt.</article-title> <source>Bulletin of the Entomological Society of Egypt</source> <volume>81</volume>: <fpage>57</fpage>–<lpage>80</lpage>.</mixed-citation></ref></ref-list></tp:taxon-treatment>
