# Supplementary material for: The tiger beetles (Coleoptera, Carabidae, Cicindelinae) of Israel and adjacent lands
Source: Zookeys. 2016 Apr 8;(578):115–60. doi: 10.3897/zookeys.578.7383 (PMC4829963; doi:10.3897/zookeys.578.7383)
Supplement: XML Treatment for Myriochila (s. str.) melancholica melancholica [file zookeys.578.7383-treatment13.xml]

<!DOCTYPE tp:taxon-treatment
  PUBLIC "-//TaxonX//DTD Taxonomic Treatment Publishing DTD v0 20100105//EN" "tax-treatment-NSO.dtd">
<tp:taxon-treatment xmlns:tp="http://www.plazi.org/taxpub"><tp:treatment-meta><kwd-group><label>Taxon classification</label><kwd><named-content content-type="kingdom">Animalia</named-content></kwd><kwd><named-content content-type="order">Coleoptera</named-content></kwd><kwd><named-content content-type="family">Carabidae</named-content></kwd></kwd-group><mixed-citation publication-type="journal"><person-group><name><surname>Matalin</surname><given-names>Andrey V.</given-names></name><name><surname>Chikatunov</surname><given-names>Vladimir I.</given-names></name></person-group><article-title>The tiger beetles (<tp:taxon-name><tp:taxon-name-part taxon-name-part-type="order">Coleoptera</tp:taxon-name-part></tp:taxon-name>, <tp:taxon-name><tp:taxon-name-part taxon-name-part-type="family">Carabidae</tp:taxon-name-part></tp:taxon-name>, <tp:taxon-name><tp:taxon-name-part taxon-name-part-type="subfamily">Cicindelinae</tp:taxon-name-part></tp:taxon-name>) of Israel and adjacent lands</article-title><source>Zookeys</source><day>8</day><month>4</month><year>2016</year><volume>2016</volume><issue>578</issue><fpage>115</fpage><lpage>160</lpage><pub-id pub-id-type="doi">10.3897/zookeys.578.7383</pub-id></mixed-citation></tp:treatment-meta><tp:nomenclature><tp:taxon-name>
                        <tp:taxon-name-part taxon-name-part-type="genus">Myriochila</tp:taxon-name-part>
                        <tp:taxon-name-part taxon-name-part-type="sensu">(s. str.)</tp:taxon-name-part>
                        <tp:taxon-name-part taxon-name-part-type="species">melancholica</tp:taxon-name-part>
                        <tp:taxon-name-part taxon-name-part-type="species">melancholica</tp:taxon-name-part>
                      </tp:taxon-name><tp:taxon-authority>(Fabricius, 1798)</tp:taxon-authority></tp:nomenclature><tp:treatment-sec sec-type="General distribution"><title>General distribution.</title><p>
              <bold>Europe</bold> Portugal, Spain, France, Italy, Malta, Albania, Greece, Georgia, Armenia, Azerbaijan; <bold>Asia</bold> Cyprus, Turkey, Lebanon, Israel, Egypt (Sinai), Syria, Jordan, Saudi Arabia, Arab Emirates, Oman, Yemen, Bahrain, Kuwait, Iran, <!--PageBreak--><!--PageBreak-->Iraq, Kazakhstan, Kyrgyzstan, Tadzhikistan, Uzbekistan, Turkmenistan, Afghanistan, Pakistan (Punjab, Sind), India (Punjab, Haryana, Uttar Pradesh, Rajasthan, Madhya Pradesh, Maharashtra, Bihar, West Bengal), China (Xinjiang); <bold>Africa</bold> Cape Verde Islands, Senegal, Morocco, Tunisia, Algeria, Libya, Egypt, Sierra Leone, Guinea, Guinea Bissau, Chad, Ivory Coast, Togo, Ghana, Nigeria, Cameroun, Equatorial Guinea, Central African Republic, Congo, Zaire, Kenya, Somalia, Ethiopia, Sudan, Tanzania, Malawi, Mozambique, Angola, Namibia, South Africa, Madagascar, Seychelles.</p></tp:treatment-sec><tp:treatment-sec sec-type="References"><title>References.</title><p>
              <bold>Israel</bold> <xref ref-type="bibr" rid="B14">Bodenheimer 1937</xref>: 108 (as <italic><tp:taxon-name><tp:taxon-name-part taxon-name-part-type="genus">Cicindela</tp:taxon-name-part></tp:taxon-name></italic>); <xref ref-type="bibr" rid="B64">Valdenberg 1983</xref>: 43, 46 (as <italic><tp:taxon-name><tp:taxon-name-part taxon-name-part-type="genus">Cicindela</tp:taxon-name-part></tp:taxon-name></italic>), <xref ref-type="bibr" rid="B65">1985</xref>: 40 (as <italic><tp:taxon-name><tp:taxon-name-part taxon-name-part-type="genus">Cicindela</tp:taxon-name-part></tp:taxon-name></italic>); <xref ref-type="bibr" rid="B49">Nussbaum 1987</xref>: 9, 14 (as <italic><tp:taxon-name><tp:taxon-name-part taxon-name-part-type="genus">Cicindela</tp:taxon-name-part></tp:taxon-name></italic>); <xref ref-type="bibr" rid="B70">Wiesner 1992</xref>: 211; <xref ref-type="bibr" rid="B26">Finkel et al. 2002</xref>: 28; <xref ref-type="bibr" rid="B53">Puchkov and Matalin 2003</xref>: 114; <xref ref-type="bibr" rid="B54">Rittner 2003</xref>; <xref ref-type="bibr" rid="B22">Chikatunov et al. 2006</xref>: 293; <xref ref-type="bibr" rid="B52">Ptashkovsky 2009</xref>: 8-9; <bold>Egypt (Sinai)</bold> <xref ref-type="bibr" rid="B49">Nussbaum 1987</xref>: 9, 14 (as <italic><tp:taxon-name><tp:taxon-name-part taxon-name-part-type="genus">Cicindela</tp:taxon-name-part></tp:taxon-name></italic>); <xref ref-type="bibr" rid="B3">Abdel-Dayem et al. 2003</xref>: 208; <xref ref-type="bibr" rid="B1">Abdel-Dayem 2004</xref>: 75.</p></tp:treatment-sec><tp:treatment-sec sec-type="Distribution"><title>Distribution</title><p>(Figs <xref ref-type="fig" rid="F7">7</xref>, <xref ref-type="fig" rid="F9">9</xref>). <bold>Israel (including State of Palestine), Upper Galilee</bold>: <italic>Tel Dan</italic>, <named-content xmlns:xlink="http://www.w3.org/1999/xlink" content-type="date" xlink:type="simple">25.VIII.1958</named-content>, leg. J. Wahrman 1♂; <named-content xmlns:xlink="http://www.w3.org/1999/xlink" content-type="date" xlink:type="simple">23.VIII.2002</named-content>, leg. V. Kravchenko &amp; V. Chikatunov 2♂♂; <italic>Nahal Keziv</italic>, <named-content xmlns:xlink="http://www.w3.org/1999/xlink" content-type="date" xlink:type="simple">28.IX.1999</named-content>, leg. M. Finkel 1♂ 1♀; <italic>Kefar Szold</italic>, <named-content xmlns:xlink="http://www.w3.org/1999/xlink" content-type="date" xlink:type="simple">5.V.1998</named-content>, leg. R. Ortal 1♂; <italic>Hula</italic>, <named-content xmlns:xlink="http://www.w3.org/1999/xlink" content-type="date" xlink:type="simple">1.VI.1968</named-content>, leg. H. Bytinski-Salz 6♂♂ 3♀♀ (all <named-content xmlns:xlink="http://www.w3.org/1999/xlink" content-type="dwc:institutional_code" xlink:type="simple">TAU</named-content>); <bold>Lower Galilee</bold>: <italic>Teverya</italic>, <named-content xmlns:xlink="http://www.w3.org/1999/xlink" content-type="date" xlink:type="simple">3.VI.1961</named-content>, leg. J. Wahrman 4♂♂ 3♀♀; <named-content xmlns:xlink="http://www.w3.org/1999/xlink" content-type="date" xlink:type="simple">24.V.1981</named-content>, leg. A. Valdenberg 3♂♂ 1♀; <italic>Deganya</italic>, <named-content xmlns:xlink="http://www.w3.org/1999/xlink" content-type="date" xlink:type="simple">15.IX.1951</named-content>, J. Wahrman - 3♂♂ (all <named-content xmlns:xlink="http://www.w3.org/1999/xlink" content-type="dwc:institutional_code" xlink:type="simple">TAU</named-content>); <bold>Golan Heights</bold>: <italic>Hammat Gader</italic>, <named-content xmlns:xlink="http://www.w3.org/1999/xlink" content-type="date" xlink:type="simple">23.VII.2002</named-content>, <named-content xmlns:xlink="http://www.w3.org/1999/xlink" content-type="date" xlink:type="simple">2.X.2002</named-content>, leg. V. Kravchenko &amp; V. Chikatunov 5♂♂ 4♀♀ (<named-content xmlns:xlink="http://www.w3.org/1999/xlink" content-type="dwc:institutional_code" xlink:type="simple">TAU</named-content>); <bold>Northern Coastal Plain</bold>: <italic>Ma’agan Mikha`el</italic>, <named-content xmlns:xlink="http://www.w3.org/1999/xlink" content-type="date" xlink:type="simple">17.VI.1973</named-content>, leg. D. Furth 5♂♂ 7♀♀; <named-content xmlns:xlink="http://www.w3.org/1999/xlink" content-type="date" xlink:type="simple">20.IV.1986</named-content>, leg. A. Freidberg 2♂♂ 3♀♀ (all <named-content xmlns:xlink="http://www.w3.org/1999/xlink" content-type="dwc:institutional_code" xlink:type="simple">TAU</named-content>); <bold>Central Coastal Plain</bold>: <italic>Herzliyya</italic>, <named-content xmlns:xlink="http://www.w3.org/1999/xlink" content-type="date" xlink:type="simple">20.V.2000</named-content>, A. Freidberg 2♀♀; <italic>Bet Dagan</italic>, <named-content xmlns:xlink="http://www.w3.org/1999/xlink" content-type="date" xlink:type="simple">26.VIII.1981</named-content>, leg. Q. Argaman 2♂♂ 3♀♀; <italic>Ramat Gan</italic>, <named-content xmlns:xlink="http://www.w3.org/1999/xlink" content-type="date" xlink:type="simple">3.VI.1985</named-content>, leg. D. Gerling 7♂♂ 5♀♀; <italic>Rosh Ha’Ayin</italic>, <named-content xmlns:xlink="http://www.w3.org/1999/xlink" content-type="date" xlink:type="simple">15.X.1994</named-content>, leg. V. Chikatunov 3♂♂ 4♀♀; <italic>Tel Aviv</italic>, <named-content xmlns:xlink="http://www.w3.org/1999/xlink" content-type="date" xlink:type="simple">2.IX.1974</named-content>, leg. A. Freidberg &amp; M. Kaplan 57♂♂ 60♀♀; <named-content xmlns:xlink="http://www.w3.org/1999/xlink" content-type="date" xlink:type="simple">15.VIII.2002</named-content>, <named-content xmlns:xlink="http://www.w3.org/1999/xlink" content-type="date" xlink:type="simple">12.IV.2003</named-content>, leg. V. Kravchenko &amp; V. Chikatunov 2♂♂ 7♀♀; <named-content xmlns:xlink="http://www.w3.org/1999/xlink" content-type="date" xlink:type="simple">24.VII.1948</named-content>, H. Bytinski-Salz 1♀ (all <named-content xmlns:xlink="http://www.w3.org/1999/xlink" content-type="dwc:institutional_code" xlink:type="simple">TAU</named-content>); <bold>Southern Coastal Plain</bold>: <italic>Nizzanim</italic>, <named-content xmlns:xlink="http://www.w3.org/1999/xlink" content-type="date" xlink:type="simple">23.VIII.2002</named-content>, <named-content xmlns:xlink="http://www.w3.org/1999/xlink" content-type="date" xlink:type="simple">5.X.2002</named-content>, leg. V. Kravchenko &amp; V. Chikatunov 4♂♂ 4♀♀ (<named-content xmlns:xlink="http://www.w3.org/1999/xlink" content-type="dwc:institutional_code" xlink:type="simple">TAU</named-content>); <bold>Judean Desert</bold>: <italic>Nahal Perat (Wadi Qelt)</italic>, <named-content xmlns:xlink="http://www.w3.org/1999/xlink" content-type="date" xlink:type="simple">23.VII.2002</named-content>, leg. V. Kravchenko &amp; V. Chikatunov 1♂ 2♀♀ (<named-content xmlns:xlink="http://www.w3.org/1999/xlink" content-type="dwc:institutional_code" xlink:type="simple">TAU</named-content>); <bold>Jordan Valley</bold>: <italic>Afiqim</italic>, <named-content xmlns:xlink="http://www.w3.org/1999/xlink" content-type="date" xlink:type="simple">26.VIII.1971</named-content>, leg. M. Kaplan 2♂♂; <italic>Ma’oz Hayyim</italic>, <named-content xmlns:xlink="http://www.w3.org/1999/xlink" content-type="date" xlink:type="simple">21.V.1977</named-content>, leg. A. Valdenberg 4♂♂ 2♀♀ (all <named-content xmlns:xlink="http://www.w3.org/1999/xlink" content-type="dwc:institutional_code" xlink:type="simple">TAU</named-content>), from <italic>Dan</italic> to <italic>Ne`ot HaKikkar</italic> (after <xref ref-type="bibr" rid="B49">Nussbaum 1987</xref>); <bold>Dead Sea Area</bold>: <italic>Yeriho</italic>, <named-content xmlns:xlink="http://www.w3.org/1999/xlink" content-type="date" xlink:type="simple">23.VII.2002</named-content>, <named-content xmlns:xlink="http://www.w3.org/1999/xlink" content-type="date" xlink:type="simple">5.X.2002</named-content>, leg. V. Kravchenko &amp; V. Chikatunov 3♂♂ 4♀♀; <italic>Qalya</italic>, <named-content xmlns:xlink="http://www.w3.org/1999/xlink" content-type="date" xlink:type="simple">6.V.1980</named-content>, leg. A. Valdenberg 3♂♂ 5♀♀ (all <named-content xmlns:xlink="http://www.w3.org/1999/xlink" content-type="dwc:institutional_code" xlink:type="simple">TAU</named-content>); <bold>Arava Valley</bold>: <italic>Gerofit</italic>, <named-content xmlns:xlink="http://www.w3.org/1999/xlink" content-type="date" xlink:type="simple">2.VIII.2002</named-content> and <named-content xmlns:xlink="http://www.w3.org/1999/xlink" content-type="date" xlink:type="simple">5.X.2002</named-content>, leg. V. Kravchenko &amp; V. Chikatunov 2♂♂ 4♀♀; <italic>Hazeva</italic>, <named-content xmlns:xlink="http://www.w3.org/1999/xlink" content-type="date" xlink:type="simple">19.VII.1999</named-content>, leg. I. Yarom &amp; V. Kravchenko 2♂♂ 3♀♀; <named-content xmlns:xlink="http://www.w3.org/1999/xlink" content-type="date" xlink:type="simple">19.IX.1995</named-content>, leg. A. Freidberg 1♂ 1♀; ‘<italic>En ‘Iddan</italic>, <named-content xmlns:xlink="http://www.w3.org/1999/xlink" content-type="date" xlink:type="simple">20.VI.1995</named-content>, leg. A. Freidberg 3♂♂ 1♀; <italic>Yotvata</italic>, <named-content xmlns:xlink="http://www.w3.org/1999/xlink" content-type="date" xlink:type="simple">24.VIII.1989</named-content>, leg. A. Eitam 1♂; <italic>Zuqim</italic>, <named-content xmlns:xlink="http://www.w3.org/1999/xlink" content-type="date" xlink:type="simple">22.VI.1999</named-content>, leg. I. Yarom &amp; V. Kravchenko 1♂ 2♀♀; <italic>Samar</italic>, <named-content xmlns:xlink="http://www.w3.org/1999/xlink" content-type="dwc:verbatimCoordinates" xlink:type="simple">29°50'N, 35°02'E</named-content>, <named-content xmlns:xlink="http://www.w3.org/1999/xlink" content-type="date" xlink:type="simple">26.IV.2007</named-content>, leg. N. Ketner 2♂♂ 2♀♀ (all <named-content xmlns:xlink="http://www.w3.org/1999/xlink" content-type="dwc:institutional_code" xlink:type="simple">TAU</named-content>); <bold>Northern Negev</bold>: <italic>Be`er Sheva</italic>, <named-content xmlns:xlink="http://www.w3.org/1999/xlink" content-type="date" xlink:type="simple">1.VIII.1945</named-content>, leg. H, Bytinski-Salz 2♂♂ 2♀♀; <italic>Dimona</italic>, <named-content xmlns:xlink="http://www.w3.org/1999/xlink" content-type="date" xlink:type="simple">18.VIII.1957</named-content>, leg. J. Wahrman 1♂ 1♀; <italic>Gevulot</italic>, <named-content xmlns:xlink="http://www.w3.org/1999/xlink" content-type="date" xlink:type="simple">18.V.1983</named-content>, <named-content xmlns:xlink="http://www.w3.org/1999/xlink" content-type="date" xlink:type="simple">6.VI.1984</named-content>, <named-content xmlns:xlink="http://www.w3.org/1999/xlink" content-type="date" xlink:type="simple">29.VIII.1987</named-content>, leg. E. Shney-Dor 11♂♂ 12♀♀; <italic>Hazerim</italic>, <named-content xmlns:xlink="http://www.w3.org/1999/xlink" content-type="date" xlink:type="simple">31.VIII.1951</named-content>, leg. J. Wahrman 1♂ 1♀; <italic>Retamim</italic>, <named-content xmlns:xlink="http://www.w3.org/1999/xlink" content-type="date" xlink:type="simple">12.VI.2002</named-content>, <named-content xmlns:xlink="http://www.w3.org/1999/xlink" content-type="date" xlink:type="simple">5.VI.2003</named-content>, leg. V. Kravchenko &amp; <!--PageBreak--><!--PageBreak-->V. Chikatunov 2♂♂ 5♀♀; <italic>Revivim</italic>, <named-content xmlns:xlink="http://www.w3.org/1999/xlink" content-type="date" xlink:type="simple">1.IV.1942</named-content>, leg. H, Bytinski-Salz 2♂♂ 2♀♀; <named-content xmlns:xlink="http://www.w3.org/1999/xlink" content-type="date" xlink:type="simple">2.VIII.1958</named-content>, leg. J. Kugler 1♂ (all <named-content xmlns:xlink="http://www.w3.org/1999/xlink" content-type="dwc:institutional_code" xlink:type="simple">TAU</named-content>); <italic>Ze`elim</italic>, <named-content xmlns:xlink="http://www.w3.org/1999/xlink" content-type="date" xlink:type="simple">17.IX.1986</named-content>, leg. Y. Nussbaum, 1♀ (<abbrev xmlns:xlink="http://www.w3.org/1999/xlink" content-type="institution" xlink:title="collection of Jürgen Wiesner Wolfsburg, Germany" xlink:type="simple">cJW</abbrev>); <bold>Central Negev</bold>: <italic>Mash’abbe Sade</italic>, <named-content xmlns:xlink="http://www.w3.org/1999/xlink" content-type="date" xlink:type="simple">23.VIII.1965</named-content>. J. Wahrman - 3♂♂3♀♀; <named-content xmlns:xlink="http://www.w3.org/1999/xlink" content-type="date" xlink:type="simple">27.VIII.1986</named-content>, leg. A. Freidberg 1♂ 1♀; <italic>Yeroham</italic>, <named-content xmlns:xlink="http://www.w3.org/1999/xlink" content-type="date" xlink:type="simple">30.V.1957</named-content>, leg. I. Yarkoni 3♂♂ 1♀; <italic>Tel Yeroham</italic>, <named-content xmlns:xlink="http://www.w3.org/1999/xlink" content-type="date" xlink:type="simple">19.XI.1959</named-content>, leg. L. Fishelsohn 1♂; <italic>Ma`agar Yeroham</italic>, <named-content xmlns:xlink="http://www.w3.org/1999/xlink" content-type="date" xlink:type="simple">29.VII.2007</named-content>, leg. L. Friedman 1♂; <named-content xmlns:xlink="http://www.w3.org/1999/xlink" content-type="dwc:verbatimCoordinates" xlink:type="simple">30°59.37'N, 34°53.87'E</named-content>, <named-content xmlns:xlink="http://www.w3.org/1999/xlink" content-type="date" xlink:type="simple">22.V.2008</named-content>, leg. L. Friedman 2♂♂ 2♀♀; <italic>Makhtesh Ramon</italic>, <named-content xmlns:xlink="http://www.w3.org/1999/xlink" content-type="date" xlink:type="simple">9.VIII.1977</named-content>, leg. A. Freidberg 1♂; <italic>Mizpe Ramon</italic>, <named-content xmlns:xlink="http://www.w3.org/1999/xlink" content-type="date" xlink:type="simple">4.VIII.1977</named-content>, leg. D. Simon 1♂; <italic>Shivta</italic>, <named-content xmlns:xlink="http://www.w3.org/1999/xlink" content-type="date" xlink:type="simple">23.VI.1978</named-content>, leg. A. Freidberg 5♂♂6♀♀ (all <named-content xmlns:xlink="http://www.w3.org/1999/xlink" content-type="dwc:institutional_code" xlink:type="simple">TAU</named-content>); <italic>Qziot</italic>, <named-content xmlns:xlink="http://www.w3.org/1999/xlink" content-type="date" xlink:type="simple">8.IX.1986</named-content>, leg. Y. Nussbaum 2♂♂ (<abbrev xmlns:xlink="http://www.w3.org/1999/xlink" content-type="institution" xlink:title="collection of Jürgen Wiesner Wolfsburg, Germany" xlink:type="simple">cJW</abbrev>); <italic>Ezuz</italic> (after <xref ref-type="bibr" rid="B49">Nussbaum 1987</xref>); <bold>Southern Negev</bold>: <italic>Elat</italic>, <named-content xmlns:xlink="http://www.w3.org/1999/xlink" content-type="date" xlink:type="simple">6.IX.1974</named-content>, leg. A. Freidberg 2♂♂; <italic>Shizzafon</italic>, <named-content xmlns:xlink="http://www.w3.org/1999/xlink" content-type="date" xlink:type="simple">12.VI.2002</named-content>, <named-content xmlns:xlink="http://www.w3.org/1999/xlink" content-type="date" xlink:type="simple">5.X.2001</named-content>, leg. V. Kravchenko &amp; V. Chikatunov 1♂ 2♀♀ (all <named-content xmlns:xlink="http://www.w3.org/1999/xlink" content-type="dwc:institutional_code" xlink:type="simple">TAU</named-content>).</p><fig id="F7" position="float" orientation="portrait"><label>Figure 7.</label><caption><p>Distribution of <italic><tp:taxon-name><tp:taxon-name-part taxon-name-part-type="genus">Myriochila</tp:taxon-name-part> <tp:taxon-name-part taxon-name-part-type="species">melancholica</tp:taxon-name-part> <tp:taxon-name-part taxon-name-part-type="subspecies">melancholica</tp:taxon-name-part></tp:taxon-name></italic> in Israel, Palestine and border areas of Jordan (open circles records before year 1949, half-solid circles records between years 1950–1999, solid circles records after year 2000; map source Eric Gaba Wikimedia Commons user: Sting and Wikimedia Commons user: NordNordWest, URL <ext-link xmlns:xlink="http://www.w3.org/1999/xlink" xlink:type="simple" ext-link-type="uri" xlink:href="https://upload.wikimedia.org/wikipedia/commons/7/7c/Israel_relief_location_map.jpg">https://upload.wikimedia.org/wikipedia/commons/7/7c/Israel_relief_location_map.jpg</ext-link>).</p></caption><graphic xmlns:xlink="http://www.w3.org/1999/xlink" xlink:href="zookeys-578-115-g007.jpg" position="float" orientation="portrait" xlink:type="simple" id="oo_84323.jpg"/></fig><p>
              <bold>Jordan, Al Balqā</bold>’: <italic>Al Maghtas</italic>, <named-content xmlns:xlink="http://www.w3.org/1999/xlink" content-type="date" xlink:type="simple">23.V.1942</named-content>, H. Bytinski-Salz 1♀ (<named-content xmlns:xlink="http://www.w3.org/1999/xlink" content-type="dwc:institutional_code" xlink:type="simple">TAU</named-content>).</p><p>
              <bold>Egypt (Sinai), Northern Sinai</bold>: <italic>El Arish</italic>, <named-content xmlns:xlink="http://www.w3.org/1999/xlink" content-type="date" xlink:type="simple">15.VI.1968</named-content>, leg. J. Kugler 1♂ 2♀♀ (<named-content xmlns:xlink="http://www.w3.org/1999/xlink" content-type="dwc:institutional_code" xlink:type="simple">TAU</named-content>; including after <xref ref-type="bibr" rid="B3">Abdel-Dayem et al. 2003</xref>; <xref ref-type="bibr" rid="B1">Abdel-Dayem 2004</xref>); <bold>Southwestern Sinai</bold>: <italic>Ofira</italic>, sewage, <named-content xmlns:xlink="http://www.w3.org/1999/xlink" content-type="date" xlink:type="simple">2.V.1981</named-content>, leg. A. Freidberg 1♂ (<named-content xmlns:xlink="http://www.w3.org/1999/xlink" content-type="dwc:institutional_code" xlink:type="simple">TAU</named-content>).</p></tp:treatment-sec><tp:treatment-sec><!--Section generated to contain objects referenced in tp:taxon-treatment.--><fig id="F9" position="float" orientation="portrait"><label>Figure 9.</label><caption><p>Distribution of <italic><tp:taxon-name><tp:taxon-name-part taxon-name-part-type="genus">Hypaetha</tp:taxon-name-part> <tp:taxon-name-part taxon-name-part-type="species">singularis</tp:taxon-name-part></tp:taxon-name></italic> (red circles), <italic><tp:taxon-name><tp:taxon-name-part taxon-name-part-type="genus">Myriochila</tp:taxon-name-part> <tp:taxon-name-part taxon-name-part-type="species">melancholica</tp:taxon-name-part> <tp:taxon-name-part taxon-name-part-type="subspecies">melancholica</tp:taxon-name-part></tp:taxon-name></italic> (blue rhombs), <italic><tp:taxon-name><tp:taxon-name-part taxon-name-part-type="genus">Lophyra</tp:taxon-name-part> <tp:taxon-name-part taxon-name-part-type="species">flexuosa</tp:taxon-name-part> <tp:taxon-name-part taxon-name-part-type="subspecies">flexuosa</tp:taxon-name-part></tp:taxon-name></italic> (orange squares) and <italic><tp:taxon-name><tp:taxon-name-part taxon-name-part-type="genus">Grammognatha</tp:taxon-name-part> <tp:taxon-name-part taxon-name-part-type="species">euphratica</tp:taxon-name-part> <tp:taxon-name-part taxon-name-part-type="subspecies">euphratica</tp:taxon-name-part></tp:taxon-name></italic> (lilac triangles) in Sinai Peninsula, Egypt (open symbols records before year 1949, half-solid symbols – records between years 1950–1999; URL map source <ext-link xmlns:xlink="http://www.w3.org/1999/xlink" xlink:type="simple" ext-link-type="uri" xlink:href="https://upload.wikimedia.org/wikipedia/commons/5/59/Sinai_relief_location_map.svg">https://upload.wikimedia.org/wikipedia/commons/5/59/Sinai_relief_location_map.svg</ext-link>).</p></caption><graphic xmlns:xlink="http://www.w3.org/1999/xlink" xlink:href="zookeys-578-115-g009.jpg" position="float" orientation="portrait" xlink:type="simple" id="oo_84325.jpg"/></fig></tp:treatment-sec><ref-list><ref id="B14"><mixed-citation xmlns:xlink="http://www.w3.org/1999/xlink" xlink:type="simple">
          <person-group><name name-style="western"><surname>Bodenheimer</surname><given-names>FS</given-names></name></person-group> (<year>1937</year>) <article-title>Prodromus faunae Palaestinae: Essai sur les éléments zoogéographiques et historiques du sud-ouest du sous-régne paléarctique.</article-title> <source>Mémoires présentés à l’Institut d’Egypte</source> <volume>33</volume>: <fpage>1</fpage>–<lpage>286</lpage>.</mixed-citation></ref><ref id="B64"><mixed-citation xmlns:xlink="http://www.w3.org/1999/xlink" xlink:type="simple">
          <person-group><name name-style="western"><surname>Valdenberg</surname><given-names>A</given-names></name></person-group> (<year>1983</year>) <article-title>A key to the species of <tp:taxon-name><tp:taxon-name-part taxon-name-part-type="genus">Cicindelidae</tp:taxon-name-part></tp:taxon-name> of Israel and the Sinai.</article-title> <source>Shappirit (Journal of the Israel Entomology Center)</source> <volume>1</volume>: <fpage>38</fpage>–<lpage>48</lpage>. <comment>[In Hebrew]</comment></mixed-citation></ref><ref id="B65"><mixed-citation xmlns:xlink="http://www.w3.org/1999/xlink" xlink:type="simple">
          <person-group><name name-style="western"><surname>Valdenberg</surname><given-names>A</given-names></name></person-group> (<year>1985</year>) <article-title>Species of <tp:taxon-name><tp:taxon-name-part taxon-name-part-type="genus">Cicindelidae</tp:taxon-name-part></tp:taxon-name> from Israel and Sinai.</article-title> <source>Shappirit (Journal of the Israel Entomology Center)</source> <volume>2–3</volume>: <fpage>28</fpage>–<lpage>44</lpage>. <comment>[In Hebrew]</comment></mixed-citation></ref><ref id="B49"><mixed-citation xmlns:xlink="http://www.w3.org/1999/xlink" xlink:type="simple">
          <person-group><name name-style="western"><surname>Nussbaum</surname><given-names>Y</given-names></name></person-group> (<year>1987</year>) <article-title>Tiger beetles from Israel and Sinai (<tp:taxon-name><tp:taxon-name-part taxon-name-part-type="order">Coleoptera</tp:taxon-name-part></tp:taxon-name>: <tp:taxon-name><tp:taxon-name-part taxon-name-part-type="genus">Cicindelidae</tp:taxon-name-part></tp:taxon-name>).</article-title> <source>Yes Quarterly</source> <volume>4</volume>(<issue>1</issue>): <fpage>7</fpage>–<lpage>15</lpage>.</mixed-citation></ref><ref id="B70"><mixed-citation xmlns:xlink="http://www.w3.org/1999/xlink" xlink:type="simple">
          <person-group><name name-style="western"><surname>Wiesner</surname><given-names>J</given-names></name></person-group> (<year>1992</year>) <source>Checklist of the tiger beetles of the world.</source> <publisher-name>Erna Bauer Verlag</publisher-name>, <publisher-loc>Keltern</publisher-loc>, <size units="page">364 pp</size>.</mixed-citation></ref><ref id="B26"><mixed-citation xmlns:xlink="http://www.w3.org/1999/xlink" xlink:type="simple">
          <person-group><name name-style="western"><surname>Finkel</surname><given-names>M</given-names></name><name name-style="western"><surname>Chikatunov</surname><given-names>V</given-names></name><name name-style="western"><surname>Nevo</surname><given-names>E</given-names></name></person-group> (<year>2002</year>) <source><tp:taxon-name><tp:taxon-name-part taxon-name-part-type="order">Coleoptera</tp:taxon-name-part></tp:taxon-name> of “Evolution Canyon“. II: Lower Nahal Keziv, Western Upper Galilee, Israel.</source> <publisher-name>Pensoft</publisher-name>, <publisher-loc>Sofia-Moscow</publisher-loc>, <size units="page">270 pp</size>.</mixed-citation></ref><ref id="B53"><mixed-citation xmlns:xlink="http://www.w3.org/1999/xlink" xlink:type="simple">
          <person-group><name name-style="western"><surname>Puchkov</surname><given-names>AV</given-names></name><name name-style="western"><surname>Matalin</surname><given-names>AV</given-names></name></person-group> (<year>2003</year>) <chapter-title>Subfamily <tp:taxon-name><tp:taxon-name-part taxon-name-part-type="subfamily">Cicindelinae</tp:taxon-name-part></tp:taxon-name> Latreille, 1802.</chapter-title> In: <person-group><name name-style="western"><surname>Löbl</surname><given-names>I</given-names></name><name name-style="western"><surname>Smetana</surname><given-names>A</given-names></name></person-group> (<role>Eds</role>) <source>Catalogue of Palaearctic <tp:taxon-name><tp:taxon-name-part taxon-name-part-type="order">Coleoptera</tp:taxon-name-part></tp:taxon-name>. 1. <tp:taxon-name><tp:taxon-name-part taxon-name-part-type="suborder">Archostemata</tp:taxon-name-part></tp:taxon-name> – <tp:taxon-name><tp:taxon-name-part taxon-name-part-type="suborder">Myxophaga</tp:taxon-name-part></tp:taxon-name> – <tp:taxon-name><tp:taxon-name-part taxon-name-part-type="suborder">Adephaga</tp:taxon-name-part></tp:taxon-name></source>. <publisher-name>Appolo Book</publisher-name>, <publisher-loc>Stenstrup</publisher-loc>, <fpage>99</fpage>–<lpage>118</lpage>.</mixed-citation></ref><ref id="B54"><mixed-citation xmlns:xlink="http://www.w3.org/1999/xlink" xlink:type="simple">
          <person-group><name name-style="western"><surname>Rittner</surname><given-names>O</given-names></name></person-group> (<year>2003</year>) <source>The insect Word of Israel. <tp:taxon-name><tp:taxon-name-part taxon-name-part-type="subfamily">Cicindelinae</tp:taxon-name-part></tp:taxon-name> of Israel</source>. <ext-link xlink:type="simple" ext-link-type="uri" xlink:href="http://www.nature-of-oz.com">http://www.nature-of-oz.com</ext-link></mixed-citation></ref><ref id="B22"><mixed-citation xmlns:xlink="http://www.w3.org/1999/xlink" xlink:type="simple">
          <person-group><name name-style="western"><surname>Chikatunov</surname><given-names>V</given-names></name><name name-style="western"><surname>Kravchenko</surname><given-names>V</given-names></name><name name-style="western"><surname>Müller</surname><given-names>G</given-names></name></person-group> (<year>2006</year>) <article-title><tp:taxon-name><tp:taxon-name-part taxon-name-part-type="family">Carabidae</tp:taxon-name-part></tp:taxon-name> (<tp:taxon-name><tp:taxon-name-part taxon-name-part-type="order">Coleoptera</tp:taxon-name-part></tp:taxon-name>) collected in the Israeli light trap survey and their association with the major phyto-geographical zones of Israel Esperiana.</article-title> <source>Buchreiche zur Entomologie</source> <volume>12</volume>: <fpage>289</fpage>–<lpage>297</lpage>.</mixed-citation></ref><ref id="B52"><mixed-citation xmlns:xlink="http://www.w3.org/1999/xlink" xlink:type="simple">
          <person-group><name name-style="western"><surname>Ptashkovsky</surname><given-names>Yu</given-names></name></person-group> (<year>2009</year>) <source>The Beetles of Israel</source>. <comment>Private publishing</comment>, <size units="page">195 pp</size>. <comment>[In Russian]</comment></mixed-citation></ref><ref id="B3"><mixed-citation xmlns:xlink="http://www.w3.org/1999/xlink" xlink:type="simple">
          <person-group><name name-style="western"><surname>Abdel-Dayem</surname><given-names>MS</given-names></name><name name-style="western"><surname>El-Hawagry</surname><given-names>MSA</given-names></name><name name-style="western"><surname>Hassan</surname><given-names>SA</given-names></name></person-group> (<year>2003</year>) <article-title>A review of the Egyptian species of tiger beetles (<tp:taxon-name><tp:taxon-name-part taxon-name-part-type="order">Coleoptera</tp:taxon-name-part></tp:taxon-name>, <tp:taxon-name><tp:taxon-name-part taxon-name-part-type="family">Carabidae</tp:taxon-name-part></tp:taxon-name>, <tp:taxon-name><tp:taxon-name-part taxon-name-part-type="subfamily">Cicindelinae</tp:taxon-name-part></tp:taxon-name>).</article-title> <source>Bulletin of the Entomological Society of Egypt</source> <volume>80</volume>: <fpage>193</fpage>–<lpage>217</lpage>.</mixed-citation></ref><ref id="B1"><mixed-citation xmlns:xlink="http://www.w3.org/1999/xlink" xlink:type="simple">
          <person-group><name name-style="western"><surname>Abdel-Dayem</surname><given-names>MS</given-names></name></person-group> (<year>2004</year>) <article-title>Diversity and spatial distribution of ground and tiger beetles (<tp:taxon-name><tp:taxon-name-part taxon-name-part-type="family">Carabidae</tp:taxon-name-part></tp:taxon-name>, <tp:taxon-name><tp:taxon-name-part taxon-name-part-type="order">Coleoptera</tp:taxon-name-part></tp:taxon-name>) in the Sinai Peninsula, Egypt.</article-title> <source>Bulletin of the Entomological Society of Egypt</source> <volume>81</volume>: <fpage>57</fpage>–<lpage>80</lpage>.</mixed-citation></ref></ref-list></tp:taxon-treatment>
