# Supplementary material for: The tiger beetles (Coleoptera, Carabidae, Cicindelinae) of Israel and adjacent lands
Source: Zookeys. 2016 Apr 8;(578):115–60. doi: 10.3897/zookeys.578.7383 (PMC4829963; doi:10.3897/zookeys.578.7383)
Supplement: XML Treatment for Grammognatha euphratica euphratica [file zookeys.578.7383-treatment14.xml]

<!DOCTYPE tp:taxon-treatment
  PUBLIC "-//TaxonX//DTD Taxonomic Treatment Publishing DTD v0 20100105//EN" "tax-treatment-NSO.dtd">
<tp:taxon-treatment xmlns:tp="http://www.plazi.org/taxpub"><tp:treatment-meta><kwd-group><label>Taxon classification</label><kwd><named-content content-type="kingdom">Animalia</named-content></kwd><kwd><named-content content-type="order">Coleoptera</named-content></kwd><kwd><named-content content-type="family">Carabidae</named-content></kwd></kwd-group><mixed-citation publication-type="journal"><person-group><name><surname>Matalin</surname><given-names>Andrey V.</given-names></name><name><surname>Chikatunov</surname><given-names>Vladimir I.</given-names></name></person-group><article-title>The tiger beetles (<tp:taxon-name><tp:taxon-name-part taxon-name-part-type="order">Coleoptera</tp:taxon-name-part></tp:taxon-name>, <tp:taxon-name><tp:taxon-name-part taxon-name-part-type="family">Carabidae</tp:taxon-name-part></tp:taxon-name>, <tp:taxon-name><tp:taxon-name-part taxon-name-part-type="subfamily">Cicindelinae</tp:taxon-name-part></tp:taxon-name>) of Israel and adjacent lands</article-title><source>Zookeys</source><day>8</day><month>4</month><year>2016</year><volume>2016</volume><issue>578</issue><fpage>115</fpage><lpage>160</lpage><pub-id pub-id-type="doi">10.3897/zookeys.578.7383</pub-id></mixed-citation></tp:treatment-meta><tp:nomenclature><tp:taxon-name>
                        <tp:taxon-name-part taxon-name-part-type="genus">Grammognatha</tp:taxon-name-part>
                        <tp:taxon-name-part taxon-name-part-type="species">euphratica</tp:taxon-name-part>
                        <tp:taxon-name-part taxon-name-part-type="subspecies">euphratica</tp:taxon-name-part>
                      </tp:taxon-name><tp:taxon-authority>Dejean in Latreille &amp; Dejean, 1822</tp:taxon-authority></tp:nomenclature><tp:treatment-sec sec-type="General distribution"><title>General distribution.</title><p>
              <bold>Europe</bold> – Spain, Greece (Rhodes, Crete); <bold>Asia</bold> Cyprus, Turkey, Lebanon, Israel, Jordan, Syria, Egypt (Sinai), Saudi Arabia, Arab Emirates, Kuwait, Oman, Yemen, Iran, Iraq, Pakistan; <bold>Africa</bold> Morocco, Tunisia, Algeria, Libya, Egypt, Djibouti.</p></tp:treatment-sec><tp:treatment-sec sec-type="References"><title>References.</title><p>
              <bold>Israel</bold> – <xref ref-type="bibr" rid="B14">Bodenheimer 1937</xref>: 108 (as <italic><tp:taxon-name><tp:taxon-name-part taxon-name-part-type="genus">Megacephala</tp:taxon-name-part></tp:taxon-name></italic>); <xref ref-type="bibr" rid="B48">Naviaux 1983</xref>: 75 (as <italic><tp:taxon-name><tp:taxon-name-part taxon-name-part-type="genus">Megacephala</tp:taxon-name-part></tp:taxon-name></italic>), <xref ref-type="bibr" rid="B64">Valdenberg 1983</xref>: 42, 47, <xref ref-type="bibr" rid="B65">1985</xref>: 40 (as <italic><tp:taxon-name><tp:taxon-name-part taxon-name-part-type="genus">Megacephala</tp:taxon-name-part></tp:taxon-name></italic>); <xref ref-type="bibr" rid="B49">Nussbaum 1987</xref>: 8, 11 (as <italic><tp:taxon-name><tp:taxon-name-part taxon-name-part-type="genus">Megacephala</tp:taxon-name-part></tp:taxon-name></italic>); <xref ref-type="bibr" rid="B70">Wiesner 1992</xref>: 44 (as <italic><tp:taxon-name><tp:taxon-name-part taxon-name-part-type="genus">Megacephala</tp:taxon-name-part> <tp:taxon-name-part taxon-name-part-type="species">euphratica</tp:taxon-name-part> <tp:taxon-name-part taxon-name-part-type="subspecies">nigra</tp:taxon-name-part></tp:taxon-name></italic>); <xref ref-type="bibr" rid="B28">Franzen 2001</xref>: 89 (as <italic><tp:taxon-name><tp:taxon-name-part taxon-name-part-type="genus">Megacephala</tp:taxon-name-part></tp:taxon-name></italic>); <xref ref-type="bibr" rid="B53">Puchkov and Matalin 2003</xref>: 118 (as <italic><tp:taxon-name><tp:taxon-name-part taxon-name-part-type="genus">Megacephala</tp:taxon-name-part></tp:taxon-name></italic>); <xref ref-type="bibr" rid="B54">Rittner 2003</xref> (as <italic><tp:taxon-name><tp:taxon-name-part taxon-name-part-type="genus">Megacephala</tp:taxon-name-part></tp:taxon-name></italic>); <xref ref-type="bibr" rid="B22">Chikatunov et al. 2006</xref>: 293 (as <italic><tp:taxon-name><tp:taxon-name-part taxon-name-part-type="genus">Megacephala</tp:taxon-name-part></tp:taxon-name></italic>); <xref ref-type="bibr" rid="B52">Ptashkovsky 2009</xref>: 8-9 (as <italic><tp:taxon-name><tp:taxon-name-part taxon-name-part-type="genus">Megacephala</tp:taxon-name-part></tp:taxon-name></italic>); <bold>Egypt (Sinai)</bold> <xref ref-type="bibr" rid="B62">Schatzmayr 1936</xref>: 6 (as <italic><tp:taxon-name><tp:taxon-name-part taxon-name-part-type="genus">Megacephala</tp:taxon-name-part></tp:taxon-name></italic>); <xref ref-type="bibr" rid="B8">Alfieri 1976</xref>: 1 (as <italic><tp:taxon-name><tp:taxon-name-part taxon-name-part-type="genus">Megacephala</tp:taxon-name-part></tp:taxon-name></italic>); <xref ref-type="bibr" rid="B49">Nussbaum 1987</xref>: 8, 11 (as <italic><tp:taxon-name><tp:taxon-name-part taxon-name-part-type="genus">Megacephala</tp:taxon-name-part></tp:taxon-name></italic>); <xref ref-type="bibr" rid="B70">Wiesner 1992</xref>: 44 (as <italic><tp:taxon-name><tp:taxon-name-part taxon-name-part-type="genus">Megacephala</tp:taxon-name-part> <tp:taxon-name-part taxon-name-part-type="species">euphratica</tp:taxon-name-part> <tp:taxon-name-part taxon-name-part-type="subspecies">nigra</tp:taxon-name-part></tp:taxon-name></italic>); <xref ref-type="bibr" rid="B68">Werner 1999</xref>: 68 (as <italic><tp:taxon-name><tp:taxon-name-part taxon-name-part-type="genus">Megacephala</tp:taxon-name-part></tp:taxon-name></italic>); <xref ref-type="bibr" rid="B25">El-Moursy et al. 2001</xref>: 66 (as <italic><tp:taxon-name><tp:taxon-name-part taxon-name-part-type="genus">Megacephala</tp:taxon-name-part></tp:taxon-name></italic>); <xref ref-type="bibr" rid="B28">Franzen 2001</xref>: 88 (as <italic><tp:taxon-name><tp:taxon-name-part taxon-name-part-type="genus">Megacephala</tp:taxon-name-part></tp:taxon-name></italic>); <xref ref-type="bibr" rid="B3">Abdel-Dayem et al. 2003</xref>: 196; <xref ref-type="bibr" rid="B53">Puchkov and Matalin 2003</xref>: 118 (as <italic><tp:taxon-name><tp:taxon-name-part taxon-name-part-type="genus">Megacephala</tp:taxon-name-part></tp:taxon-name></italic>); <xref ref-type="bibr" rid="B1">Abdel-Dayem 2004</xref>: 73.</p></tp:treatment-sec><tp:treatment-sec sec-type="Distribution"><title>Distribution</title><p>(Figs <xref ref-type="fig" rid="F8">8</xref>, <xref ref-type="fig" rid="F9">9</xref>). <bold>Israel (including State of Palestine), Northern Coastal Plain</bold>: <italic>Haifa</italic> (after <xref ref-type="bibr" rid="B28">Franzen 2001</xref>); ‘<italic>Atlit</italic>, <named-content xmlns:xlink="http://www.w3.org/1999/xlink" content-type="date" xlink:type="simple">4.VI.1979</named-content>, <named-content xmlns:xlink="http://www.w3.org/1999/xlink" content-type="date" xlink:type="simple">1.V.1979</named-content>, leg. A. Valdenberg 2♀♀; <named-content xmlns:xlink="http://www.w3.org/1999/xlink" content-type="date" xlink:type="simple">4.VI.1983</named-content>, leg. E. Shney-Dor 1♂; <named-content xmlns:xlink="http://www.w3.org/1999/xlink" content-type="dwc:verbatimCoordinates" xlink:type="simple">32°42'N, 34°56'E</named-content>, <named-content xmlns:xlink="http://www.w3.org/1999/xlink" content-type="date" xlink:type="simple">17.V.1997</named-content>, leg. E. Orbach 1♂ 1♀ (all <named-content xmlns:xlink="http://www.w3.org/1999/xlink" content-type="dwc:institutional_code" xlink:type="simple">TAU</named-content>), <named-content xmlns:xlink="http://www.w3.org/1999/xlink" content-type="date" xlink:type="simple">VI.1989</named-content>, leg. E. Orbach 1♂ (<abbrev xmlns:xlink="http://www.w3.org/1999/xlink" content-type="institution" xlink:title="collection of Jürgen Wiesner Wolfsburg, Germany" xlink:type="simple">cJW</abbrev>); <named-content xmlns:xlink="http://www.w3.org/1999/xlink" content-type="date" xlink:type="simple">V.1989</named-content>, not far from the coastal line, running to light, leg. E. Orbach 2♂♂ (after <xref ref-type="bibr" rid="B68">Werner 1999</xref>);<!--PageBreak--><!--PageBreak--><!--PageBreak--> <bold>Dead Sea Area</bold>: <italic>Bet Ha’Arava</italic>, <named-content xmlns:xlink="http://www.w3.org/1999/xlink" content-type="date" xlink:type="simple">5.IV.1941</named-content>, leg. O. Theodor 2♂♂ 2♀♀; <italic>Jordan River</italic>, near Dead Sea, <named-content xmlns:xlink="http://www.w3.org/1999/xlink" content-type="date" xlink:type="simple">5.IV.1941</named-content>, leg. O. Teodor 1♀ (<named-content xmlns:xlink="http://www.w3.org/1999/xlink" content-type="dwc:institutional_code" xlink:type="simple">TAU</named-content>); ‘<italic>En Gedi</italic>, <named-content xmlns:xlink="http://www.w3.org/1999/xlink" content-type="date" xlink:type="simple">24.III.1958</named-content>, leg. J. Kugler 2♂♂; 15.III.65, leg. K. Yefenof 1♀; <italic>Ne`ot HaKikkar</italic>, <named-content xmlns:xlink="http://www.w3.org/1999/xlink" content-type="date" xlink:type="simple">15.II.1999</named-content>, <named-content xmlns:xlink="http://www.w3.org/1999/xlink" content-type="date" xlink:type="simple">19.IV.1999</named-content>, leg. I. Yarom &amp; V. Kravchenko 3♂♂ 1♀; <italic>Qalya</italic>, <named-content xmlns:xlink="http://www.w3.org/1999/xlink" content-type="date" xlink:type="simple">11.IV.1958</named-content>, leg. M. Pener 2.♂♂ 1♀; <italic>Sedom</italic>, <named-content xmlns:xlink="http://www.w3.org/1999/xlink" content-type="date" xlink:type="simple">6.V.1961</named-content>, at night, leg. J. Wahrman 1♂; <italic>Shefekh Zohar</italic>, <named-content xmlns:xlink="http://www.w3.org/1999/xlink" content-type="date" xlink:type="simple">16.IV.1980</named-content>, leg. J. Kugler 1♀; <italic>Zomet Zohar</italic>, <named-content xmlns:xlink="http://www.w3.org/1999/xlink" content-type="date" xlink:type="simple">17.IV.1997</named-content>, leg. L. Friedman 1♀ (all <named-content xmlns:xlink="http://www.w3.org/1999/xlink" content-type="dwc:institutional_code" xlink:type="simple">TAU</named-content>); <italic>Nawit Pools</italic> (after <xref ref-type="bibr" rid="B49">Nussbaum 1987</xref>); <bold>Arava Valley</bold>: <italic>Gerofit</italic>, <named-content xmlns:xlink="http://www.w3.org/1999/xlink" content-type="date" xlink:type="simple">23.IV.2003</named-content>, <named-content xmlns:xlink="http://www.w3.org/1999/xlink" content-type="date" xlink:type="simple">12.V.2003</named-content>, <named-content xmlns:xlink="http://www.w3.org/1999/xlink" content-type="date" xlink:type="simple">6.VI.2003</named-content>, leg. D. Utshitel &amp; V. Chikatunov 3♂♂ 2♀♀ (<named-content xmlns:xlink="http://www.w3.org/1999/xlink" content-type="dwc:institutional_code" xlink:type="simple">TAU</named-content>); <bold>Southern Negev</bold>: <italic>Elat</italic>, <named-content xmlns:xlink="http://www.w3.org/1999/xlink" content-type="date" xlink:type="simple">30.VIII.1959</named-content>, leg. L. Fishelsohm – 1 ♂ (<named-content xmlns:xlink="http://www.w3.org/1999/xlink" content-type="dwc:institutional_code" xlink:type="simple">TAU</named-content>).</p><fig id="F8" position="float" orientation="portrait"><label>Figure 8.</label><caption><p>Distribution of <italic><tp:taxon-name><tp:taxon-name-part taxon-name-part-type="genus">Grammognatha</tp:taxon-name-part> <tp:taxon-name-part taxon-name-part-type="species">euphratica</tp:taxon-name-part> <tp:taxon-name-part taxon-name-part-type="subspecies">euphratica</tp:taxon-name-part></tp:taxon-name></italic> in Israel and Palestine (open circles records before year 1949, half-solid circles records between years 1950–1999, solid circles records after year 2000; map source Eric Gaba Wikimedia Commons user: Sting and Wikimedia Commons user: NordNordWest, URL <ext-link xmlns:xlink="http://www.w3.org/1999/xlink" xlink:type="simple" ext-link-type="uri" xlink:href="https://upload.wikimedia.org/wikipedia/commons/7/7c/Israel_relief_location_map.jpg">https://upload.wikimedia.org/wikipedia/commons/7/7c/Israel_relief_location_map.jpg</ext-link>).</p></caption><graphic xmlns:xlink="http://www.w3.org/1999/xlink" xlink:href="zookeys-578-115-g008.jpg" position="float" orientation="portrait" xlink:type="simple" id="oo_84324.jpg"/></fig><fig id="F9" position="float" orientation="portrait"><label>Figure 9.</label><caption><p>Distribution of <italic><tp:taxon-name><tp:taxon-name-part taxon-name-part-type="genus">Hypaetha</tp:taxon-name-part> <tp:taxon-name-part taxon-name-part-type="species">singularis</tp:taxon-name-part></tp:taxon-name></italic> (red circles), <italic><tp:taxon-name><tp:taxon-name-part taxon-name-part-type="genus">Myriochila</tp:taxon-name-part> <tp:taxon-name-part taxon-name-part-type="species">melancholica</tp:taxon-name-part> <tp:taxon-name-part taxon-name-part-type="subspecies">melancholica</tp:taxon-name-part></tp:taxon-name></italic> (blue rhombs), <italic><tp:taxon-name><tp:taxon-name-part taxon-name-part-type="genus">Lophyra</tp:taxon-name-part> <tp:taxon-name-part taxon-name-part-type="species">flexuosa</tp:taxon-name-part> <tp:taxon-name-part taxon-name-part-type="subspecies">flexuosa</tp:taxon-name-part></tp:taxon-name></italic> (orange squares) and <italic><tp:taxon-name><tp:taxon-name-part taxon-name-part-type="genus">Grammognatha</tp:taxon-name-part> <tp:taxon-name-part taxon-name-part-type="species">euphratica</tp:taxon-name-part> <tp:taxon-name-part taxon-name-part-type="subspecies">euphratica</tp:taxon-name-part></tp:taxon-name></italic> (lilac triangles) in Sinai Peninsula, Egypt (open symbols records before year 1949, half-solid symbols – records between years 1950–1999; URL map source <ext-link xmlns:xlink="http://www.w3.org/1999/xlink" xlink:type="simple" ext-link-type="uri" xlink:href="https://upload.wikimedia.org/wikipedia/commons/5/59/Sinai_relief_location_map.svg">https://upload.wikimedia.org/wikipedia/commons/5/59/Sinai_relief_location_map.svg</ext-link>).</p></caption><graphic xmlns:xlink="http://www.w3.org/1999/xlink" xlink:href="zookeys-578-115-g009.jpg" position="float" orientation="portrait" xlink:type="simple" id="oo_84325.jpg"/></fig><p>
              <bold>Egypt (Sinai), Northern Sinai</bold>: <italic>Sabkhat al Bardawil</italic>, <named-content xmlns:xlink="http://www.w3.org/1999/xlink" content-type="date" xlink:type="simple">23.III.1969</named-content>, leg. A. Nitzan 1♂♂ 2♀♀ (<named-content xmlns:xlink="http://www.w3.org/1999/xlink" content-type="dwc:institutional_code" xlink:type="simple">TAU</named-content>); <italic>Arish</italic> (after <xref ref-type="bibr" rid="B1">Abdel-Dayem 2004</xref>); <italic>Zaranik Protectorate</italic> (after <xref ref-type="bibr" rid="B25">El-Moursy et al. 2001</xref>; <xref ref-type="bibr" rid="B1">Abdel-Dayem 2004</xref>); <bold>Sinai Mountains</bold>: <italic>Dahab</italic> (after <xref ref-type="bibr" rid="B49">Nussbaum 1987</xref>); <bold>Southwestern Sinai</bold>: <italic>El Tor</italic> (after <xref ref-type="bibr" rid="B62">Schatzmayr 1936</xref>; <xref ref-type="bibr" rid="B8">Alfieri 1976</xref>; <xref ref-type="bibr" rid="B49">Nussbaum 1987</xref>; <xref ref-type="bibr" rid="B3">Abdel-Dayem et al. 2003</xref>; <xref ref-type="bibr" rid="B1">Abdel-Dayem 2004</xref>); <italic>Nabeq</italic> (after <xref ref-type="bibr" rid="B49">Nussbaum 1987</xref>).</p></tp:treatment-sec><ref-list><ref id="B14"><mixed-citation xmlns:xlink="http://www.w3.org/1999/xlink" xlink:type="simple">
          <person-group><name name-style="western"><surname>Bodenheimer</surname><given-names>FS</given-names></name></person-group> (<year>1937</year>) <article-title>Prodromus faunae Palaestinae: Essai sur les éléments zoogéographiques et historiques du sud-ouest du sous-régne paléarctique.</article-title> <source>Mémoires présentés à l’Institut d’Egypte</source> <volume>33</volume>: <fpage>1</fpage>–<lpage>286</lpage>.</mixed-citation></ref><ref id="B48"><mixed-citation xmlns:xlink="http://www.w3.org/1999/xlink" xlink:type="simple">
          <person-group><name name-style="western"><surname>Naviaux</surname><given-names>R</given-names></name></person-group> (<year>1983</year>) <article-title><tp:taxon-name><tp:taxon-name-part taxon-name-part-type="order">Coleoptera</tp:taxon-name-part></tp:taxon-name>, <tp:taxon-name><tp:taxon-name-part taxon-name-part-type="genus">Cicindelidae</tp:taxon-name-part></tp:taxon-name>. Une approche de la faune d’Iran.</article-title> <source>Revue Scientifique du Bourbonnais,</source> <volume>1983</volume>: <fpage>73</fpage>–<lpage>97</lpage>.</mixed-citation></ref><ref id="B64"><mixed-citation xmlns:xlink="http://www.w3.org/1999/xlink" xlink:type="simple">
          <person-group><name name-style="western"><surname>Valdenberg</surname><given-names>A</given-names></name></person-group> (<year>1983</year>) <article-title>A key to the species of <tp:taxon-name><tp:taxon-name-part taxon-name-part-type="genus">Cicindelidae</tp:taxon-name-part></tp:taxon-name> of Israel and the Sinai.</article-title> <source>Shappirit (Journal of the Israel Entomology Center)</source> <volume>1</volume>: <fpage>38</fpage>–<lpage>48</lpage>. <comment>[In Hebrew]</comment></mixed-citation></ref><ref id="B65"><mixed-citation xmlns:xlink="http://www.w3.org/1999/xlink" xlink:type="simple">
          <person-group><name name-style="western"><surname>Valdenberg</surname><given-names>A</given-names></name></person-group> (<year>1985</year>) <article-title>Species of <tp:taxon-name><tp:taxon-name-part taxon-name-part-type="genus">Cicindelidae</tp:taxon-name-part></tp:taxon-name> from Israel and Sinai.</article-title> <source>Shappirit (Journal of the Israel Entomology Center)</source> <volume>2–3</volume>: <fpage>28</fpage>–<lpage>44</lpage>. <comment>[In Hebrew]</comment></mixed-citation></ref><ref id="B49"><mixed-citation xmlns:xlink="http://www.w3.org/1999/xlink" xlink:type="simple">
          <person-group><name name-style="western"><surname>Nussbaum</surname><given-names>Y</given-names></name></person-group> (<year>1987</year>) <article-title>Tiger beetles from Israel and Sinai (<tp:taxon-name><tp:taxon-name-part taxon-name-part-type="order">Coleoptera</tp:taxon-name-part></tp:taxon-name>: <tp:taxon-name><tp:taxon-name-part taxon-name-part-type="genus">Cicindelidae</tp:taxon-name-part></tp:taxon-name>).</article-title> <source>Yes Quarterly</source> <volume>4</volume>(<issue>1</issue>): <fpage>7</fpage>–<lpage>15</lpage>.</mixed-citation></ref><ref id="B70"><mixed-citation xmlns:xlink="http://www.w3.org/1999/xlink" xlink:type="simple">
          <person-group><name name-style="western"><surname>Wiesner</surname><given-names>J</given-names></name></person-group> (<year>1992</year>) <source>Checklist of the tiger beetles of the world.</source> <publisher-name>Erna Bauer Verlag</publisher-name>, <publisher-loc>Keltern</publisher-loc>, <size units="page">364 pp</size>.</mixed-citation></ref><ref id="B28"><mixed-citation xmlns:xlink="http://www.w3.org/1999/xlink" xlink:type="simple">
          <person-group><name name-style="western"><surname>Franzen</surname><given-names>M</given-names></name></person-group> (<year>2001</year>) <article-title>Distribution of the tiger beetle <tp:taxon-name><tp:taxon-name-part taxon-name-part-type="genus">Megacephala</tp:taxon-name-part> (<tp:taxon-name-part taxon-name-part-type="subgenus">Grammognatha</tp:taxon-name-part>) <tp:taxon-name-part taxon-name-part-type="species">euphratica</tp:taxon-name-part></tp:taxon-name> in Egypt, the Middle East and Central Asia (<tp:taxon-name><tp:taxon-name-part taxon-name-part-type="order">Coleoptera</tp:taxon-name-part></tp:taxon-name>: <tp:taxon-name><tp:taxon-name-part taxon-name-part-type="genus">Cicindelidae</tp:taxon-name-part></tp:taxon-name>).</article-title> <source>Zoology in the Middle East</source> <volume>22</volume>: <fpage>87</fpage>–<lpage>93</lpage>. doi: <ext-link xlink:type="simple" ext-link-type="doi" xlink:href="10.1080/09397140.2001.10637852">10.1080/09397140.2001.10637852</ext-link></mixed-citation></ref><ref id="B53"><mixed-citation xmlns:xlink="http://www.w3.org/1999/xlink" xlink:type="simple">
          <person-group><name name-style="western"><surname>Puchkov</surname><given-names>AV</given-names></name><name name-style="western"><surname>Matalin</surname><given-names>AV</given-names></name></person-group> (<year>2003</year>) <chapter-title>Subfamily <tp:taxon-name><tp:taxon-name-part taxon-name-part-type="subfamily">Cicindelinae</tp:taxon-name-part></tp:taxon-name> Latreille, 1802.</chapter-title> In: <person-group><name name-style="western"><surname>Löbl</surname><given-names>I</given-names></name><name name-style="western"><surname>Smetana</surname><given-names>A</given-names></name></person-group> (<role>Eds</role>) <source>Catalogue of Palaearctic <tp:taxon-name><tp:taxon-name-part taxon-name-part-type="order">Coleoptera</tp:taxon-name-part></tp:taxon-name>. 1. <tp:taxon-name><tp:taxon-name-part taxon-name-part-type="suborder">Archostemata</tp:taxon-name-part></tp:taxon-name> – <tp:taxon-name><tp:taxon-name-part taxon-name-part-type="suborder">Myxophaga</tp:taxon-name-part></tp:taxon-name> – <tp:taxon-name><tp:taxon-name-part taxon-name-part-type="suborder">Adephaga</tp:taxon-name-part></tp:taxon-name></source>. <publisher-name>Appolo Book</publisher-name>, <publisher-loc>Stenstrup</publisher-loc>, <fpage>99</fpage>–<lpage>118</lpage>.</mixed-citation></ref><ref id="B54"><mixed-citation xmlns:xlink="http://www.w3.org/1999/xlink" xlink:type="simple">
          <person-group><name name-style="western"><surname>Rittner</surname><given-names>O</given-names></name></person-group> (<year>2003</year>) <source>The insect Word of Israel. <tp:taxon-name><tp:taxon-name-part taxon-name-part-type="subfamily">Cicindelinae</tp:taxon-name-part></tp:taxon-name> of Israel</source>. <ext-link xlink:type="simple" ext-link-type="uri" xlink:href="http://www.nature-of-oz.com">http://www.nature-of-oz.com</ext-link></mixed-citation></ref><ref id="B22"><mixed-citation xmlns:xlink="http://www.w3.org/1999/xlink" xlink:type="simple">
          <person-group><name name-style="western"><surname>Chikatunov</surname><given-names>V</given-names></name><name name-style="western"><surname>Kravchenko</surname><given-names>V</given-names></name><name name-style="western"><surname>Müller</surname><given-names>G</given-names></name></person-group> (<year>2006</year>) <article-title><tp:taxon-name><tp:taxon-name-part taxon-name-part-type="family">Carabidae</tp:taxon-name-part></tp:taxon-name> (<tp:taxon-name><tp:taxon-name-part taxon-name-part-type="order">Coleoptera</tp:taxon-name-part></tp:taxon-name>) collected in the Israeli light trap survey and their association with the major phyto-geographical zones of Israel Esperiana.</article-title> <source>Buchreiche zur Entomologie</source> <volume>12</volume>: <fpage>289</fpage>–<lpage>297</lpage>.</mixed-citation></ref><ref id="B52"><mixed-citation xmlns:xlink="http://www.w3.org/1999/xlink" xlink:type="simple">
          <person-group><name name-style="western"><surname>Ptashkovsky</surname><given-names>Yu</given-names></name></person-group> (<year>2009</year>) <source>The Beetles of Israel</source>. <comment>Private publishing</comment>, <size units="page">195 pp</size>. <comment>[In Russian]</comment></mixed-citation></ref><ref id="B62"><mixed-citation xmlns:xlink="http://www.w3.org/1999/xlink" xlink:type="simple">
          <person-group><name name-style="western"><surname>Schatzmayr</surname><given-names>A</given-names></name></person-group> (<year>1936</year>) <article-title>Risultati scientifici della spedizione entomologica di S.A.S. il Principe Alessandro della Torre e Tasso in Egitto e nella penisola del Sinai. XII. Catalogoragionato dei Carabidi finora noti d’Egittoe del Sinai.</article-title> <source>Pubblicazioni del Museo Entomologico “Pietro Rossi”</source> <volume>14</volume>(<issue>1</issue>): <fpage>6</fpage>–<lpage>114</lpage>.</mixed-citation></ref><ref id="B8"><mixed-citation xmlns:xlink="http://www.w3.org/1999/xlink" xlink:type="simple">
          <person-group><name name-style="western"><surname>Alfieri</surname><given-names>A</given-names></name></person-group> (<year>1976</year>) <article-title>The <tp:taxon-name><tp:taxon-name-part taxon-name-part-type="order">Coleoptera</tp:taxon-name-part></tp:taxon-name> of Egypt.</article-title> <source>Mémoires de la Société Entomologique d’Egypte</source> <volume>5</volume>: <fpage>1</fpage>–<lpage>362</lpage>.</mixed-citation></ref><ref id="B68"><mixed-citation xmlns:xlink="http://www.w3.org/1999/xlink" xlink:type="simple">
          <person-group><name name-style="western"><surname>Werner</surname><given-names>K</given-names></name></person-group> (<year>1999</year>) <source>The tiger beetles of Africa (<tp:taxon-name><tp:taxon-name-part taxon-name-part-type="order">Coleoptera</tp:taxon-name-part></tp:taxon-name>: <tp:taxon-name><tp:taxon-name-part taxon-name-part-type="genus">Cicindelidae</tp:taxon-name-part></tp:taxon-name>)</source>. <volume>1</volume>. <publisher-name>Taita Publishers</publisher-name>, <size units="page">191 pp</size>.</mixed-citation></ref><ref id="B25"><mixed-citation xmlns:xlink="http://www.w3.org/1999/xlink" xlink:type="simple">
          <person-group><name name-style="western"><surname>El-Moursy</surname><given-names>A</given-names></name><name name-style="western"><surname>El-Hawagry</surname><given-names>M</given-names></name><name name-style="western"><surname>Abdel-Dayem</surname><given-names>M</given-names></name><name name-style="western"><surname>Fadl</surname><given-names>H</given-names></name></person-group> (<year>2001</year>) <article-title>Insect diversity in Zaranik Protectorate, Northern Sinai, Egypt.</article-title> <source>Egyptian Journal of Natural History</source> <volume>3</volume>: <fpage>62</fpage>–<lpage>80</lpage>.</mixed-citation></ref><ref id="B3"><mixed-citation xmlns:xlink="http://www.w3.org/1999/xlink" xlink:type="simple">
          <person-group><name name-style="western"><surname>Abdel-Dayem</surname><given-names>MS</given-names></name><name name-style="western"><surname>El-Hawagry</surname><given-names>MSA</given-names></name><name name-style="western"><surname>Hassan</surname><given-names>SA</given-names></name></person-group> (<year>2003</year>) <article-title>A review of the Egyptian species of tiger beetles (<tp:taxon-name><tp:taxon-name-part taxon-name-part-type="order">Coleoptera</tp:taxon-name-part></tp:taxon-name>, <tp:taxon-name><tp:taxon-name-part taxon-name-part-type="family">Carabidae</tp:taxon-name-part></tp:taxon-name>, <tp:taxon-name><tp:taxon-name-part taxon-name-part-type="subfamily">Cicindelinae</tp:taxon-name-part></tp:taxon-name>).</article-title> <source>Bulletin of the Entomological Society of Egypt</source> <volume>80</volume>: <fpage>193</fpage>–<lpage>217</lpage>.</mixed-citation></ref><ref id="B1"><mixed-citation xmlns:xlink="http://www.w3.org/1999/xlink" xlink:type="simple">
          <person-group><name name-style="western"><surname>Abdel-Dayem</surname><given-names>MS</given-names></name></person-group> (<year>2004</year>) <article-title>Diversity and spatial distribution of ground and tiger beetles (<tp:taxon-name><tp:taxon-name-part taxon-name-part-type="family">Carabidae</tp:taxon-name-part></tp:taxon-name>, <tp:taxon-name><tp:taxon-name-part taxon-name-part-type="order">Coleoptera</tp:taxon-name-part></tp:taxon-name>) in the Sinai Peninsula, Egypt.</article-title> <source>Bulletin of the Entomological Society of Egypt</source> <volume>81</volume>: <fpage>57</fpage>–<lpage>80</lpage>.</mixed-citation></ref></ref-list></tp:taxon-treatment>
